# Supplementary material for: 1-Methyl-3-(2-methyl­phen­yl)-3a-nitro-1,2,3,3a,4,9b-hexa­hydro­chromeno[4,3-b]pyrrole
Source: Acta Crystallogr Sect E Struct Rep Online. 2012 May 16;68(Pt 6):o1735. doi: 10.1107/S1600536812020338 (PMC3379324; doi:10.1107/S1600536812020338)
Supplement: Supplementary file 1 [file e-68-o1735-sup1.cif]

##############################################################################
#                                                                            #
# This CIF contains the data in a paper accepted for publication in          #
# Acta Crystallographica Section E. It conforms to the requirements of       #
# Notes for Authors for Acta Crystallographica Section E, and has been       #
# peer reviewed under the auspices of the IUCr Commission on Journals.       #
#                                                                            #
# Full details of the Crystallographic Information File format               #
# are given in the paper "The Crystallographic Information File (CIF):       #
# a New Standard Archive File for Crystallography" by S. R. Hall, F. H.      #
# Allen and I. D. Brown [Acta Cryst. (1991), A47, 655-685].                  #
#                                                                            #
# The current version of the core CIF dictionary is obtainable from          #
# ftp://ftp.iucr.org/pub/cif_core.dic.                                       #
#                                                                            #
# Software is freely available for graphical display of the structure(s)     #
# in this CIF. For information consult the CIF software page                 #
# http://www.iucr.org/resources/cif/software.                                #
#                                                                            #
# This file may be used for bona fide research purposes within the           #
# scientific community so long as proper attribution is given to the journal # 
# article from which it was obtained.                                        #
#                                                                            #
##############################################################################
data_global
_audit_creation_method     SHELXL-97
_journal_date_recd_electronic     2012-04-30
_journal_date_accepted     2012-05-06
_journal_name_full     'Acta Crystallographica, Section E'
_journal_year     2012
_journal_volume     68
_journal_issue      6
_journal_page_first     o1735
_journal_page_last     o1735
_journal_paper_category     QO
_journal_paper_doi     10.1107/S1600536812020338
_journal_coeditor_code     BT5906
_publ_contact_author_name     'Prof. D. Velmurugan'
_publ_contact_author_address
;   Centre of Advanced Study in Crystallography and Biophysics
    University of Madras
    Guindy Campus
    Chennai 600 025
    India
;
_publ_contact_author_email     'shirai2011@gmail.com'
_publ_contact_author_fax     '+9144 22352494'
_publ_contact_author_phone     '+9144 22300122'
_publ_section_title
;\
1-Methyl-3-(2-methylphenyl)-3a-nitro-1,2,3,3a,4,9b-hexahydrochromeno[4,3-\
<i>b</i>]pyrrole
;
loop_
    _publ_author_name
    _publ_author_address
    'S. Sundaramoorthy'
;
      Centre of Advanced Study in Crystallography and Biophysics
      University of Madras
      Guindy Campus
      Chennai 600 025
      India
;
    'N. Sivakumar'
;
      Department of Organic Chemistry
      University of Madras
      Guindy Campus
      Chennai 600 025
      India
;
    'M. Bakthadoss'
;
      Department of Organic Chemistry
      University of Madras
      Guindy Campus
      Chennai 600 025
      India
;
    'D. Velmurugan'
;
      Centre of Advanced Study in Crystallography and Biophysics
      University of Madras
      Guindy Campus
      Chennai 600 025
      India
;
data_I
_audit_creation_method     SHELXL-97
_chemical_name_systematic
;
1-Methyl-3-(2-methylphenyl)-3a-nitro-1,2,3,3a,4,9b-
hexahydrochromeno[4,3-<i>b</i>]pyrrole
;
_chemical_name_common     ?
_chemical_formula_moiety     'C19 H20 N2 O3'
_chemical_formula_sum     'C19 H20 N2 O3'
_chemical_formula_iupac     'C19 H20 N2 O3'
_chemical_formula_weight     324.37
_chemical_melting_point     ?
_symmetry_cell_setting     monoclinic
_symmetry_space_group_name_H-M     'P 21/n'
_symmetry_space_group_name_Hall     '-P 2yn'
loop_
    _symmetry_equiv_pos_as_xyz
    'x, y, z'
    '-x+1/2, y+1/2, -z+1/2'
    '-x, -y, -z'
    'x-1/2, -y-1/2, z-1/2'
_cell_length_a     17.8782(13)
_cell_length_b     8.0447(6)
_cell_length_c     23.4660(17)
_cell_angle_alpha     90.00
_cell_angle_beta     97.605(2)
_cell_angle_gamma     90.00
_cell_volume     3345.3(4)
_cell_formula_units_Z     8
_cell_measurement_reflns_used     1223
_cell_measurement_theta_min     1.35
_cell_measurement_theta_max     28.35
_cell_measurement_temperature     293(2)
_exptl_crystal_description     block
_exptl_crystal_colour     Colourless
_exptl_crystal_size_max     0.24
_exptl_crystal_size_mid     0.23
_exptl_crystal_size_min     0.2
_exptl_crystal_density_diffrn     1.288
_exptl_crystal_density_meas     ?
_exptl_crystal_density_method     'not measured'
_exptl_crystal_F_000     1376
_exptl_absorpt_coefficient_mu     0.088
_exptl_absorpt_correction_type     multi-scan
_exptl_absorpt_process_details     '(SADABS; Bruker, 2008)'
_exptl_absorpt_correction_T_min     0.979
_exptl_absorpt_correction_T_max     0.983
_exptl_special_details
;
;
_diffrn_ambient_temperature     293(2)
_diffrn_radiation_type     MoK\a
_diffrn_radiation_wavelength     0.71073
_diffrn_radiation_source     'fine-focus sealed tube'
_diffrn_radiation_monochromator     graphite
_diffrn_measurement_device_type     'Bruker SMART APEXII area-detector'
_diffrn_measurement_method     '\w and \f scans'
_diffrn_detector_area_resol_mean     ?
_diffrn_reflns_number     30608
_diffrn_reflns_av_R_equivalents     0.0301
_diffrn_reflns_av_sigmaI/netI     0.0290
_diffrn_reflns_theta_min     1.35
_diffrn_reflns_theta_max     28.35
_diffrn_reflns_theta_full     25.00
_diffrn_measured_fraction_theta_max     0.981
_diffrn_measured_fraction_theta_full     1.000
_diffrn_reflns_limit_h_min     -23
_diffrn_reflns_limit_h_max     23
_diffrn_reflns_limit_k_min     -10
_diffrn_reflns_limit_k_max     10
_diffrn_reflns_limit_l_min     -31
_diffrn_reflns_limit_l_max     31
_diffrn_standards_number     0
_diffrn_standards_interval_count     ?
_diffrn_standards_interval_time     ?
_diffrn_standards_decay_%     ?
_refine_special_details
;
Refinement of <i>F</i>^2^ against ALL reflections. The weighted <i>R</i>-factor
<i>wR</i> and goodness of fit <i>S</i> are based on <i>F</i>^2^, conventional
<i>R</i>-factors <i>R</i> are based on <i>F</i>, with <i>F</i> set to zero for
negative <i>F</i>^2^. The threshold expression of <i>F</i>^2^ >
\s(<i>F</i>^2^) is used only for calculating <i>R</i>-factors(gt) <i>etc</i>.
and is not relevant to the choice of reflections for refinement.
<i>R</i>-factors based on <i>F</i>^2^ are statistically about twice as large
as those based on <i>F</i>, and <i>R</i>- factors based on ALL data will be
even larger.
;
_reflns_number_total     8190
_reflns_number_gt     5303
_reflns_threshold_expression     I>2\s(I)
_refine_ls_structure_factor_coef     Fsqd
_refine_ls_matrix_type     full
_refine_ls_R_factor_all     0.0821
_refine_ls_R_factor_gt     0.0491
_refine_ls_wR_factor_gt     0.1259
_refine_ls_wR_factor_ref     0.1490
_refine_ls_goodness_of_fit_ref     1.002
_refine_ls_restrained_S_all     1.002
_refine_ls_number_reflns     8190
_refine_ls_number_parameters     437
_refine_ls_number_restraints     0
_refine_ls_hydrogen_treatment     constr
_refine_ls_weighting_scheme     calc
_refine_ls_weighting_details
         'calc w=1/[\s^2^(Fo^2^)+(0.0745P)^2^+0.4617P] where P=(Fo^2^+2Fc^2^)/3'
_atom_sites_solution_hydrogens     geom
_atom_sites_solution_primary     direct
_atom_sites_solution_secondary     difmap
_refine_ls_shift/su_max     0.000
_refine_ls_shift/su_mean     0.000
_refine_diff_density_max     0.202
_refine_diff_density_min     -0.244
_refine_ls_extinction_method     none
_refine_ls_extinction_coef     ?
loop_
    _atom_type_symbol
    _atom_type_description
    _atom_type_scat_dispersion_real
    _atom_type_scat_dispersion_imag
    _atom_type_scat_source
    'C' 'C' 0.0033 0.0016
                         'International Tables Vol C Tables 4.2.6.8 and 6.1.1.4'
    'H' 'H' 0.0000 0.0000
                         'International Tables Vol C Tables 4.2.6.8 and 6.1.1.4'
    'N' 'N' 0.0061 0.0033
                         'International Tables Vol C Tables 4.2.6.8 and 6.1.1.4'
    'O' 'O' 0.0106 0.0060
                         'International Tables Vol C Tables 4.2.6.8 and 6.1.1.4'
_computing_data_collection     'APEX2 (Bruker, 2008)'
_computing_cell_refinement     'SAINT (Bruker, 2008)'
_computing_data_reduction     'SAINT (Bruker, 2008)'
_computing_structure_solution     'SHELXS97 (Sheldrick, 2008)'
_computing_structure_refinement     'SHELXL97 (Sheldrick, 2008)'
_computing_molecular_graphics     'ORTEP-3 (Farrugia, 1997)'
_computing_publication_material
                            'SHELXL97 (Sheldrick, 2008) and PLATON (Spek, 2009)'
loop_
    _atom_site_type_symbol
    _atom_site_label
    _atom_site_fract_x
    _atom_site_fract_y
    _atom_site_fract_z
    _atom_site_U_iso_or_equiv
    _atom_site_adp_type
    _atom_site_calc_flag
    _atom_site_refinement_flags
    _atom_site_occupancy
    _atom_site_symmetry_multiplicity
    _atom_site_disorder_assembly
    _atom_site_disorder_group
    C C1 0.02218(11) 0.2127(2) -0.20011(6) 0.0595(4) Uani d . 1 1 . .
    C C2 -0.04495(16) 0.2582(3) -0.23344(8) 0.0828(7) Uani d . 1 1 . .
    H H2 -0.0427 0.3143 -0.2678 0.099 Uiso calc R 1 1 . .
    C C3 -0.11375(15) 0.2233(3) -0.21748(9) 0.0950(8) Uani d . 1 1 . .
    H H3 -0.1575 0.2571 -0.2405 0.114 Uiso calc R 1 1 . .
    C C4 -0.11849(11) 0.1391(3) -0.16774(8) 0.0814(6) Uani d . 1 1 . .
    H H4 -0.1653 0.1120 -0.1572 0.098 Uiso calc R 1 1 . .
    C C5 -0.05315(9) 0.0942(2) -0.13315(7) 0.0579(4) Uani d . 1 1 . .
    H H5 -0.0566 0.0378 -0.0990 0.070 Uiso calc R 1 1 . .
    C C6 0.01721(8) 0.13101(18) -0.14794(6) 0.0453(3) Uani d . 1 1 . .
    C C7 0.08806(8) 0.08815(19) -0.10752(6) 0.0451(3) Uani d . 1 1 . .
    H H7 0.1301 0.0877 -0.1304 0.054 Uiso calc R 1 1 . .
    C C8 0.08968(10) -0.0800(2) -0.07584(6) 0.0566(4) Uani d . 1 1 . .
    H H8A 0.0398 -0.1295 -0.0804 0.068 Uiso calc R 1 1 . .
    H H8B 0.1241 -0.1562 -0.0911 0.068 Uiso calc R 1 1 . .
    C C9 0.15975(7) 0.10856(19) -0.01373(6) 0.0421(3) Uani d . 1 1 . .
    H H9 0.2080 0.0871 -0.0279 0.051 Uiso calc R 1 1 . .
    C C10 0.10890(8) 0.21210(18) -0.05732(6) 0.0430(3) Uani d . 1 1 . .
    C C11 0.04311(8) 0.2785(2) -0.03001(6) 0.0478(4) Uani d . 1 1 . .
    H H11A 0.0113 0.3449 -0.0580 0.057 Uiso calc R 1 1 . .
    H H11B 0.0132 0.1859 -0.0192 0.057 Uiso calc R 1 1 . .
    C C12 0.12604(8) 0.32064(19) 0.05721(6) 0.0456(3) Uani d . 1 1 . .
    C C13 0.17300(8) 0.19351(19) 0.04372(6) 0.0437(3) Uani d . 1 1 . .
    C C14 0.23511(9) 0.1557(2) 0.08367(7) 0.0633(5) Uani d . 1 1 . .
    H H14 0.2687 0.0740 0.0751 0.076 Uiso calc R 1 1 . .
    C C15 0.24807(12) 0.2370(3) 0.13589(8) 0.0778(6) Uani d . 1 1 . .
    H H15 0.2894 0.2083 0.1624 0.093 Uiso calc R 1 1 . .
    C C16 0.19997(11) 0.3598(3) 0.14866(7) 0.0712(5) Uani d . 1 1 . .
    H H16 0.2085 0.4139 0.1839 0.085 Uiso calc R 1 1 . .
    C C17 0.13908(10) 0.4035(2) 0.10942(7) 0.0586(4) Uani d . 1 1 . .
    H H17 0.1068 0.4880 0.1178 0.070 Uiso calc R 1 1 . .
    C C18 0.15600(10) -0.1859(2) 0.01335(7) 0.0574(4) Uani d . 1 1 . .
    H H18A 0.2014 -0.2047 -0.0035 0.086 Uiso calc R 1 1 . .
    H H18B 0.1248 -0.2834 0.0086 0.086 Uiso calc R 1 1 . .
    H H18C 0.1686 -0.1622 0.0536 0.086 Uiso calc R 1 1 . .
    C C19 0.09576(14) 0.2474(3) -0.22223(8) 0.0878(7) Uani d . 1 1 . .
    H H19A 0.1217 0.1447 -0.2265 0.132 Uiso calc R 1 1 . .
    H H19B 0.1264 0.3176 -0.1955 0.132 Uiso calc R 1 1 . .
    H H19C 0.0862 0.3022 -0.2588 0.132 Uiso calc R 1 1 . .
    N N1 0.11522(6) -0.04540(15) -0.01501(5) 0.0435(3) Uani d . 1 1 . .
    N N2 0.15168(10) 0.3563(2) -0.07917(5) 0.0635(4) Uani d . 1 1 . .
    O O1 0.11776(11) 0.48303(19) -0.09268(7) 0.1014(5) Uani d . 1 1 . .
    O O2 0.21817(9) 0.3339(2) -0.08460(7) 0.0966(5) Uani d . 1 1 . .
    O O3 0.06649(6) 0.37738(15) 0.01962(4) 0.0589(3) Uani d . 1 1 . .
    C C1' 0.55207(10) 0.7413(2) 0.25226(7) 0.0575(4) Uani d . 1 1 . .
    C C2' 0.62524(12) 0.7853(3) 0.27581(8) 0.0763(6) Uani d . 1 1 . .
    H H2' 0.6326 0.8360 0.3117 0.092 Uiso calc R 1 1 . .
    C C3' 0.68625(12) 0.7563(4) 0.24788(10) 0.0930(7) Uani d . 1 1 . .
    H H3' 0.7343 0.7873 0.2646 0.112 Uiso calc R 1 1 . .
    C C4' 0.67598(11) 0.6809(3) 0.19500(9) 0.0865(7) Uani d . 1 1 . .
    H H4' 0.7172 0.6615 0.1755 0.104 Uiso calc R 1 1 . .
    C C5' 0.60464(10) 0.6338(3) 0.17073(7) 0.0665(5) Uani d . 1 1 . .
    H H5' 0.5983 0.5821 0.1350 0.080 Uiso calc R 1 1 . .
    C C6' 0.54199(9) 0.6622(2) 0.19867(6) 0.0516(4) Uani d . 1 1 . .
    C C7' 0.46479(9) 0.6026(2) 0.17122(7) 0.0526(4) Uani d . 1 1 . .
    H H7' 0.4334 0.5847 0.2019 0.063 Uiso calc R 1 1 . .
    C C8' 0.46583(10) 0.4408(2) 0.13662(7) 0.0598(4) Uani d . 1 1 . .
    H H8'1 0.5135 0.3833 0.1461 0.072 Uiso calc R 1 1 . .
    H H8'2 0.4253 0.3675 0.1443 0.072 Uiso calc R 1 1 . .
    C C9' 0.39224(8) 0.61203(18) 0.07478(6) 0.0468(3) Uani d . 1 1 . .
    H H9' 0.3470 0.5529 0.0832 0.056 Uiso calc R 1 1 . .
    C C10' 0.42164(8) 0.72296(19) 0.12586(7) 0.0503(4) Uani d . 1 1 . .
    C C11' 0.47021(10) 0.8579(2) 0.10545(8) 0.0618(4) Uani d . 1 1 . .
    H H11C 0.4893 0.9281 0.1377 0.074 Uiso calc R 1 1 . .
    H H11D 0.5131 0.8076 0.0907 0.074 Uiso calc R 1 1 . .
    C C12' 0.39385(9) 0.8719(2) 0.01524(7) 0.0526(4) Uani d . 1 1 . .
    C C13' 0.37439(8) 0.70552(19) 0.01904(7) 0.0478(3) Uani d . 1 1 . .
    C C14' 0.33460(9) 0.6325(2) -0.02933(7) 0.0607(4) Uani d . 1 1 . .
    H H14' 0.3195 0.5222 -0.0275 0.073 Uiso calc R 1 1 . .
    C C15' 0.31695(11) 0.7189(3) -0.07995(8) 0.0711(5) Uani d . 1 1 . .
    H H15' 0.2916 0.6663 -0.1122 0.085 Uiso calc R 1 1 . .
    C C16' 0.33701(11) 0.8836(3) -0.08254(8) 0.0721(5) Uani d . 1 1 . .
    H H16' 0.3250 0.9429 -0.1165 0.086 Uiso calc R 1 1 . .
    C C17' 0.37472(10) 0.9603(2) -0.03502(8) 0.0648(5) Uani d . 1 1 . .
    H H17' 0.3874 1.0722 -0.0366 0.078 Uiso calc R 1 1 . .
    C C18' 0.44213(11) 0.3545(2) 0.03745(8) 0.0638(5) Uani d . 1 1 . .
    H H18D 0.4828 0.2763 0.0449 0.096 Uiso calc R 1 1 . .
    H H18E 0.4392 0.3937 -0.0014 0.096 Uiso calc R 1 1 . .
    H H18F 0.3955 0.3013 0.0429 0.096 Uiso calc R 1 1 . .
    C C19' 0.48834(12) 0.7791(3) 0.28559(8) 0.0723(5) Uani d . 1 1 . .
    H H19D 0.5081 0.8218 0.3227 0.108 Uiso calc R 1 1 . .
    H H19E 0.4603 0.6792 0.2901 0.108 Uiso calc R 1 1 . .
    H H19F 0.4557 0.8603 0.2653 0.108 Uiso calc R 1 1 . .
    N N1' 0.45555(7) 0.49419(15) 0.07680(6) 0.0503(3) Uani d . 1 1 . .
    N N2' 0.35723(10) 0.8038(2) 0.15211(7) 0.0708(4) Uani d . 1 1 . .
    O O1' 0.36829(10) 0.9366(2) 0.17476(8) 0.1120(6) Uani d . 1 1 . .
    O O2' 0.29936(10) 0.7331(3) 0.15009(11) 0.1409(9) Uani d . 1 1 . .
    O O3' 0.42965(8) 0.95748(14) 0.06165(5) 0.0702(4) Uani d . 1 1 . .
loop_
    _atom_site_aniso_label
    _atom_site_aniso_U_11
    _atom_site_aniso_U_22
    _atom_site_aniso_U_33
    _atom_site_aniso_U_12
    _atom_site_aniso_U_13
    _atom_site_aniso_U_23
    C1 0.0953(12) 0.0420(9) 0.0390(7) -0.0038(9) 0.0005(8) -0.0055(7)
    C2 0.137(2) 0.0639(13) 0.0399(8) 0.0232(14) -0.0154(11) -0.0052(8)
    C3 0.1028(17) 0.112(2) 0.0596(12) 0.0460(15) -0.0303(12) -0.0294(12)
    C4 0.0604(10) 0.1124(18) 0.0670(11) 0.0170(11) -0.0083(9) -0.0338(12)
    C5 0.0572(9) 0.0653(11) 0.0493(8) 0.0002(8) -0.0003(7) -0.0102(8)
    C6 0.0576(8) 0.0379(8) 0.0386(7) -0.0013(7) -0.0003(6) -0.0057(6)
    C7 0.0500(8) 0.0423(8) 0.0422(7) -0.0030(7) 0.0029(6) -0.0060(6)
    C8 0.0681(10) 0.0417(9) 0.0557(9) 0.0025(8) -0.0074(7) -0.0034(7)
    C9 0.0373(7) 0.0445(8) 0.0444(7) 0.0040(6) 0.0046(5) -0.0028(6)
    C10 0.0505(8) 0.0381(8) 0.0396(7) -0.0048(6) 0.0027(6) 0.0006(6)
    C11 0.0508(8) 0.0433(8) 0.0463(7) 0.0108(7) -0.0050(6) -0.0044(6)
    C12 0.0487(8) 0.0437(8) 0.0427(7) 0.0020(7) 0.0001(6) -0.0002(6)
    C13 0.0426(7) 0.0434(8) 0.0435(7) 0.0007(6) 0.0002(6) -0.0010(6)
    C14 0.0545(9) 0.0682(12) 0.0620(9) 0.0129(9) -0.0115(7) -0.0090(9)
    C15 0.0794(12) 0.0815(14) 0.0628(11) 0.0130(11) -0.0267(9) -0.0120(10)
    C16 0.0909(13) 0.0687(12) 0.0485(9) 0.0011(11) -0.0121(9) -0.0154(9)
    C17 0.0725(10) 0.0512(10) 0.0505(8) 0.0064(8) 0.0025(7) -0.0093(7)
    C18 0.0648(10) 0.0470(9) 0.0595(9) 0.0186(8) 0.0050(7) 0.0040(8)
    C19 0.1280(18) 0.0886(16) 0.0490(9) -0.0409(14) 0.0193(11) 0.0009(10)
    N1 0.0453(6) 0.0355(6) 0.0481(6) 0.0064(5) 0.0005(5) 0.0005(5)
    N2 0.0918(11) 0.0550(10) 0.0434(7) -0.0256(9) 0.0074(7) -0.0029(7)
    O1 0.1657(16) 0.0489(8) 0.0896(10) -0.0124(10) 0.0174(10) 0.0192(8)
    O2 0.0892(10) 0.1105(13) 0.0938(10) -0.0478(10) 0.0260(8) 0.0015(9)
    O3 0.0655(7) 0.0546(7) 0.0520(6) 0.0232(6) -0.0089(5) -0.0131(5)
    C1' 0.0753(11) 0.0482(9) 0.0495(8) 0.0097(8) 0.0102(8) 0.0058(7)
    C2' 0.0899(14) 0.0777(14) 0.0581(10) -0.0002(11) -0.0018(9) -0.0064(10)
    C3' 0.0700(13) 0.122(2) 0.0840(14) -0.0153(13) -0.0001(11) -0.0111(14)
    C4' 0.0569(11) 0.121(2) 0.0831(13) -0.0001(12) 0.0162(9) -0.0044(13)
    C5' 0.0613(10) 0.0808(13) 0.0586(9) 0.0073(10) 0.0120(8) -0.0063(9)
    C6' 0.0564(9) 0.0486(9) 0.0504(8) 0.0075(7) 0.0094(7) 0.0045(7)
    C7' 0.0547(8) 0.0450(9) 0.0597(9) 0.0052(7) 0.0134(7) 0.0044(7)
    C8' 0.0667(10) 0.0389(8) 0.0731(10) 0.0055(8) 0.0069(8) 0.0052(8)
    C9' 0.0464(8) 0.0317(7) 0.0635(9) -0.0029(6) 0.0116(6) -0.0035(7)
    C10' 0.0513(8) 0.0364(8) 0.0631(9) 0.0057(7) 0.0079(7) -0.0049(7)
    C11' 0.0714(10) 0.0366(8) 0.0728(10) -0.0094(8) -0.0074(8) 0.0014(8)
    C12' 0.0550(9) 0.0368(8) 0.0657(9) 0.0025(7) 0.0064(7) -0.0025(7)
    C13' 0.0453(7) 0.0366(8) 0.0621(9) 0.0034(6) 0.0089(6) -0.0047(7)
    C14' 0.0602(10) 0.0477(10) 0.0731(11) -0.0001(8) 0.0045(8) -0.0128(9)
    C15' 0.0782(12) 0.0709(13) 0.0621(10) 0.0071(10) 0.0010(9) -0.0137(10)
    C16' 0.0832(13) 0.0721(13) 0.0612(10) 0.0139(11) 0.0107(9) 0.0044(10)
    C17' 0.0777(11) 0.0460(9) 0.0713(11) 0.0043(9) 0.0119(9) 0.0064(9)
    C18' 0.0774(11) 0.0334(8) 0.0827(12) 0.0009(8) 0.0189(9) -0.0100(8)
    C19' 0.0963(14) 0.0680(12) 0.0558(9) 0.0215(11) 0.0220(9) 0.0034(9)
    N1' 0.0574(7) 0.0292(6) 0.0654(8) 0.0036(6) 0.0122(6) -0.0013(6)
    N2' 0.0712(10) 0.0674(11) 0.0719(9) 0.0242(9) 0.0024(8) -0.0161(8)
    O1' 0.1246(13) 0.0847(11) 0.1221(13) 0.0457(10) -0.0010(10) -0.0476(11)
    O2' 0.0779(11) 0.1486(18) 0.208(2) -0.0084(12) 0.0644(13) -0.0781(17)
    O3' 0.0954(9) 0.0313(6) 0.0773(8) -0.0069(6) -0.0131(7) 0.0029(6)
_geom_special_details
;
All e.s.d.'s (except the e.s.d. in the dihedral angle between two l.s. planes)
are estimated using the full covariance matrix. The cell e.s.d.'s are taken
into account individually in the estimation of e.s.d.'s in distances, angles
and torsion angles; correlations between e.s.d.'s in cell parameters are only
used when they are defined by crystal symmetry. An approximate (isotropic)
treatment of cell e.s.d.'s is used for estimating e.s.d.'s involving l.s.
planes.
;
loop_
    _geom_bond_atom_site_label_1
    _geom_bond_atom_site_label_2
    _geom_bond_site_symmetry_2
    _geom_bond_distance
    _geom_bond_publ_flag
    C1 C2 . 1.392(3) ?
    C1 C6 . 1.402(2) ?
    C1 C19 . 1.503(3) ?
    C2 C3 . 1.361(3) ?
    C2 H2 . 0.9300 ?
    C3 C4 . 1.362(3) ?
    C3 H3 . 0.9300 ?
    C4 C5 . 1.379(2) ?
    C4 H4 . 0.9300 ?
    C5 C6 . 1.381(2) ?
    C5 H5 . 0.9300 ?
    C6 C7 . 1.5183(19) ?
    C7 C8 . 1.542(2) ?
    C7 C10 . 1.5507(19) ?
    C7 H7 . 0.9800 ?
    C8 N1 . 1.4666(18) ?
    C8 H8A . 0.9700 ?
    C8 H8B . 0.9700 ?
    C9 N1 . 1.4705(19) ?
    C9 C13 . 1.5020(19) ?
    C9 C10 . 1.5234(19) ?
    C9 H9 . 0.9800 ?
    C10 C11 . 1.510(2) ?
    C10 N2 . 1.516(2) ?
    C11 O3 . 1.4266(17) ?
    C11 H11A . 0.9700 ?
    C11 H11B . 0.9700 ?
    C12 O3 . 1.3679(16) ?
    C12 C13 . 1.386(2) ?
    C12 C17 . 1.387(2) ?
    C13 C14 . 1.389(2) ?
    C14 C15 . 1.381(2) ?
    C14 H14 . 0.9300 ?
    C15 C16 . 1.369(3) ?
    C15 H15 . 0.9300 ?
    C16 C17 . 1.375(2) ?
    C16 H16 . 0.9300 ?
    C17 H17 . 0.9300 ?
    C18 N1 . 1.4576(19) ?
    C18 H18A . 0.9600 ?
    C18 H18B . 0.9600 ?
    C18 H18C . 0.9600 ?
    C19 H19A . 0.9600 ?
    C19 H19B . 0.9600 ?
    C19 H19C . 0.9600 ?
    N2 O1 . 1.207(2) ?
    N2 O2 . 1.226(2) ?
    C1' C2' . 1.396(3) ?
    C1' C6' . 1.399(2) ?
    C1' C19' . 1.496(2) ?
    C2' C3' . 1.365(3) ?
    C2' H2' . 0.9300 ?
    C3' C4' . 1.372(3) ?
    C3' H3' . 0.9300 ?
    C4' C5' . 1.379(3) ?
    C4' H4' . 0.9300 ?
    C5' C6' . 1.390(2) ?
    C5' H5' . 0.9300 ?
    C6' C7' . 1.521(2) ?
    C7' C8' . 1.535(2) ?
    C7' C10' . 1.565(2) ?
    C7' H7' . 0.9800 ?
    C8' N1' . 1.456(2) ?
    C8' H8'1 . 0.9700 ?
    C8' H8'2 . 0.9700 ?
    C9' N1' . 1.4724(19) ?
    C9' C13' . 1.506(2) ?
    C9' C10' . 1.531(2) ?
    C9' H9' . 0.9800 ?
    C10' C11' . 1.507(2) ?
    C10' N2' . 1.522(2) ?
    C11' O3' . 1.424(2) ?
    C11' H11C . 0.9700 ?
    C11' H11D . 0.9700 ?
    C12' O3' . 1.3730(19) ?
    C12' C17' . 1.381(2) ?
    C12' C13' . 1.389(2) ?
    C13' C14' . 1.388(2) ?
    C14' C15' . 1.376(3) ?
    C14' H14' . 0.9300 ?
    C15' C16' . 1.376(3) ?
    C15' H15' . 0.9300 ?
    C16' C17' . 1.371(3) ?
    C16' H16' . 0.9300 ?
    C17' H17' . 0.9300 ?
    C18' N1' . 1.454(2) ?
    C18' H18D . 0.9600 ?
    C18' H18E . 0.9600 ?
    C18' H18F . 0.9600 ?
    C19' H19D . 0.9600 ?
    C19' H19E . 0.9600 ?
    C19' H19F . 0.9600 ?
    N2' O2' . 1.176(2) ?
    N2' O1' . 1.198(2) ?
loop_
    _geom_angle_atom_site_label_1
    _geom_angle_atom_site_label_2
    _geom_angle_atom_site_label_3
    _geom_angle_site_symmetry_1
    _geom_angle_site_symmetry_3
    _geom_angle
    _geom_angle_publ_flag
    C2 C1 C6 . . 117.65(19) ?
    C2 C1 C19 . . 119.08(18) ?
    C6 C1 C19 . . 123.24(16) ?
    C3 C2 C1 . . 122.31(19) ?
    C3 C2 H2 . . 118.8 ?
    C1 C2 H2 . . 118.8 ?
    C2 C3 C4 . . 119.94(18) ?
    C2 C3 H3 . . 120.0 ?
    C4 C3 H3 . . 120.0 ?
    C3 C4 C5 . . 119.4(2) ?
    C3 C4 H4 . . 120.3 ?
    C5 C4 H4 . . 120.3 ?
    C4 C5 C6 . . 121.66(18) ?
    C4 C5 H5 . . 119.2 ?
    C6 C5 H5 . . 119.2 ?
    C5 C6 C1 . . 119.01(15) ?
    C5 C6 C7 . . 120.46(13) ?
    C1 C6 C7 . . 120.51(14) ?
    C6 C7 C8 . . 117.47(13) ?
    C6 C7 C10 . . 115.17(12) ?
    C8 C7 C10 . . 102.16(11) ?
    C6 C7 H7 . . 107.1 ?
    C8 C7 H7 . . 107.1 ?
    C10 C7 H7 . . 107.1 ?
    N1 C8 C7 . . 106.62(12) ?
    N1 C8 H8A . . 110.4 ?
    C7 C8 H8A . . 110.4 ?
    N1 C8 H8B . . 110.4 ?
    C7 C8 H8B . . 110.4 ?
    H8A C8 H8B . . 108.6 ?
    N1 C9 C13 . . 114.98(11) ?
    N1 C9 C10 . . 99.98(10) ?
    C13 C9 C10 . . 111.29(12) ?
    N1 C9 H9 . . 110.1 ?
    C13 C9 H9 . . 110.1 ?
    C10 C9 H9 . . 110.1 ?
    C11 C10 N2 . . 109.22(13) ?
    C11 C10 C9 . . 109.73(11) ?
    N2 C10 C9 . . 111.27(12) ?
    C11 C10 C7 . . 115.32(11) ?
    N2 C10 C7 . . 108.45(11) ?
    C9 C10 C7 . . 102.74(11) ?
    O3 C11 C10 . . 112.54(11) ?
    O3 C11 H11A . . 109.1 ?
    C10 C11 H11A . . 109.1 ?
    O3 C11 H11B . . 109.1 ?
    C10 C11 H11B . . 109.1 ?
    H11A C11 H11B . . 107.8 ?
    O3 C12 C13 . . 122.84(12) ?
    O3 C12 C17 . . 115.78(13) ?
    C13 C12 C17 . . 121.33(13) ?
    C12 C13 C14 . . 117.51(14) ?
    C12 C13 C9 . . 120.82(12) ?
    C14 C13 C9 . . 121.55(14) ?
    C15 C14 C13 . . 121.36(17) ?
    C15 C14 H14 . . 119.3 ?
    C13 C14 H14 . . 119.3 ?
    C16 C15 C14 . . 119.96(16) ?
    C16 C15 H15 . . 120.0 ?
    C14 C15 H15 . . 120.0 ?
    C15 C16 C17 . . 120.16(16) ?
    C15 C16 H16 . . 119.9 ?
    C17 C16 H16 . . 119.9 ?
    C16 C17 C12 . . 119.64(16) ?
    C16 C17 H17 . . 120.2 ?
    C12 C17 H17 . . 120.2 ?
    N1 C18 H18A . . 109.5 ?
    N1 C18 H18B . . 109.5 ?
    H18A C18 H18B . . 109.5 ?
    N1 C18 H18C . . 109.5 ?
    H18A C18 H18C . . 109.5 ?
    H18B C18 H18C . . 109.5 ?
    C1 C19 H19A . . 109.5 ?
    C1 C19 H19B . . 109.5 ?
    H19A C19 H19B . . 109.5 ?
    C1 C19 H19C . . 109.5 ?
    H19A C19 H19C . . 109.5 ?
    H19B C19 H19C . . 109.5 ?
    C18 N1 C8 . . 111.69(12) ?
    C18 N1 C9 . . 114.03(11) ?
    C8 N1 C9 . . 106.14(11) ?
    O1 N2 O2 . . 123.89(18) ?
    O1 N2 C10 . . 118.48(17) ?
    O2 N2 C10 . . 117.53(17) ?
    C12 O3 C11 . . 117.34(11) ?
    C2' C1' C6' . . 118.24(16) ?
    C2' C1' C19' . . 118.69(17) ?
    C6' C1' C19' . . 123.06(17) ?
    C3' C2' C1' . . 122.21(18) ?
    C3' C2' H2' . . 118.9 ?
    C1' C2' H2' . . 118.9 ?
    C2' C3' C4' . . 119.36(19) ?
    C2' C3' H3' . . 120.3 ?
    C4' C3' H3' . . 120.3 ?
    C3' C4' C5' . . 120.05(19) ?
    C3' C4' H4' . . 120.0 ?
    C5' C4' H4' . . 120.0 ?
    C4' C5' C6' . . 121.26(17) ?
    C4' C5' H5' . . 119.4 ?
    C6' C5' H5' . . 119.4 ?
    C5' C6' C1' . . 118.87(15) ?
    C5' C6' C7' . . 119.41(14) ?
    C1' C6' C7' . . 121.70(14) ?
    C6' C7' C8' . . 114.66(13) ?
    C6' C7' C10' . . 115.53(13) ?
    C8' C7' C10' . . 101.78(12) ?
    C6' C7' H7' . . 108.2 ?
    C8' C7' H7' . . 108.2 ?
    C10' C7' H7' . . 108.2 ?
    N1' C8' C7' . . 104.55(13) ?
    N1' C8' H8'1 . . 110.8 ?
    C7' C8' H8'1 . . 110.8 ?
    N1' C8' H8'2 . . 110.8 ?
    C7' C8' H8'2 . . 110.8 ?
    H8'1 C8' H8'2 . . 108.9 ?
    N1' C9' C13' . . 115.03(12) ?
    N1' C9' C10' . . 99.63(11) ?
    C13' C9' C10' . . 113.60(12) ?
    N1' C9' H9' . . 109.4 ?
    C13' C9' H9' . . 109.4 ?
    C10' C9' H9' . . 109.4 ?
    C11' C10' N2' . . 108.64(14) ?
    C11' C10' C9' . . 108.88(13) ?
    N2' C10' C9' . . 111.49(12) ?
    C11' C10' C7' . . 114.13(13) ?
    N2' C10' C7' . . 108.68(13) ?
    C9' C10' C7' . . 105.03(12) ?
    O3' C11' C10' . . 112.02(13) ?
    O3' C11' H11C . . 109.2 ?
    C10' C11' H11C . . 109.2 ?
    O3' C11' H11D . . 109.2 ?
    C10' C11' H11D . . 109.2 ?
    H11C C11' H11D . . 107.9 ?
    O3' C12' C17' . . 117.13(14) ?
    O3' C12' C13' . . 121.77(14) ?
    C17' C12' C13' . . 121.03(15) ?
    C14' C13' C12' . . 117.46(15) ?
    C14' C13' C9' . . 121.72(14) ?
    C12' C13' C9' . . 120.74(14) ?
    C15' C14' C13' . . 121.74(17) ?
    C15' C14' H14' . . 119.1 ?
    C13' C14' H14' . . 119.1 ?
    C16' C15' C14' . . 119.55(17) ?
    C16' C15' H15' . . 120.2 ?
    C14' C15' H15' . . 120.2 ?
    C17' C16' C15' . . 120.04(18) ?
    C17' C16' H16' . . 120.0 ?
    C15' C16' H16' . . 120.0 ?
    C16' C17' C12' . . 120.13(17) ?
    C16' C17' H17' . . 119.9 ?
    C12' C17' H17' . . 119.9 ?
    N1' C18' H18D . . 109.5 ?
    N1' C18' H18E . . 109.5 ?
    H18D C18' H18E . . 109.5 ?
    N1' C18' H18F . . 109.5 ?
    H18D C18' H18F . . 109.5 ?
    H18E C18' H18F . . 109.5 ?
    C1' C19' H19D . . 109.5 ?
    C1' C19' H19E . . 109.5 ?
    H19D C19' H19E . . 109.5 ?
    C1' C19' H19F . . 109.5 ?
    H19D C19' H19F . . 109.5 ?
    H19E C19' H19F . . 109.5 ?
    C18' N1' C8' . . 111.94(13) ?
    C18' N1' C9' . . 114.55(12) ?
    C8' N1' C9' . . 102.66(12) ?
    O2' N2' O1' . . 122.81(19) ?
    O2' N2' C10' . . 119.06(17) ?
    O1' N2' C10' . . 118.12(18) ?
    C12' O3' C11' . . 115.47(12) ?
loop_
    _geom_torsion_atom_site_label_1
    _geom_torsion_atom_site_label_2
    _geom_torsion_atom_site_label_3
    _geom_torsion_atom_site_label_4
    _geom_torsion_site_symmetry_1
    _geom_torsion_site_symmetry_2
    _geom_torsion_site_symmetry_3
    _geom_torsion_site_symmetry_4
    _geom_torsion
    _geom_torsion_publ_flag
    C6 C1 C2 C3 . . . . -1.2(3) ?
    C19 C1 C2 C3 . . . . 176.7(2) ?
    C1 C2 C3 C4 . . . . -1.0(3) ?
    C2 C3 C4 C5 . . . . 1.9(3) ?
    C3 C4 C5 C6 . . . . -0.7(3) ?
    C4 C5 C6 C1 . . . . -1.5(3) ?
    C4 C5 C6 C7 . . . . 176.76(16) ?
    C2 C1 C6 C5 . . . . 2.4(2) ?
    C19 C1 C6 C5 . . . . -175.46(17) ?
    C2 C1 C6 C7 . . . . -175.85(15) ?
    C19 C1 C6 C7 . . . . 6.3(2) ?
    C5 C6 C7 C8 . . . . 40.3(2) ?
    C1 C6 C7 C8 . . . . -141.51(15) ?
    C5 C6 C7 C10 . . . . -80.15(18) ?
    C1 C6 C7 C10 . . . . 98.06(16) ?
    C6 C7 C8 N1 . . . . -131.16(13) ?
    C10 C7 C8 N1 . . . . -4.12(16) ?
    N1 C9 C10 C11 . . . . 77.41(13) ?
    C13 C9 C10 C11 . . . . -44.51(16) ?
    N1 C9 C10 N2 . . . . -161.60(11) ?
    C13 C9 C10 N2 . . . . 76.48(15) ?
    N1 C9 C10 C7 . . . . -45.74(13) ?
    C13 C9 C10 C7 . . . . -167.66(11) ?
    C6 C7 C10 C11 . . . . 39.70(18) ?
    C8 C7 C10 C11 . . . . -88.80(15) ?
    C6 C7 C10 N2 . . . . -83.10(16) ?
    C8 C7 C10 N2 . . . . 148.40(14) ?
    C6 C7 C10 C9 . . . . 159.04(12) ?
    C8 C7 C10 C9 . . . . 30.53(14) ?
    N2 C10 C11 O3 . . . . -63.92(15) ?
    C9 C10 C11 O3 . . . . 58.29(16) ?
    C7 C10 C11 O3 . . . . 173.69(12) ?
    O3 C12 C13 C14 . . . . 174.98(15) ?
    C17 C12 C13 C14 . . . . -2.1(2) ?
    O3 C12 C13 C9 . . . . -0.9(2) ?
    C17 C12 C13 C9 . . . . -177.98(14) ?
    N1 C9 C13 C12 . . . . -94.95(16) ?
    C10 C9 C13 C12 . . . . 17.80(19) ?
    N1 C9 C13 C14 . . . . 89.33(18) ?
    C10 C9 C13 C14 . . . . -157.91(15) ?
    C12 C13 C14 C15 . . . . 2.6(3) ?
    C9 C13 C14 C15 . . . . 178.41(17) ?
    C13 C14 C15 C16 . . . . -1.3(3) ?
    C14 C15 C16 C17 . . . . -0.5(3) ?
    C15 C16 C17 C12 . . . . 1.0(3) ?
    O3 C12 C17 C16 . . . . -176.89(16) ?
    C13 C12 C17 C16 . . . . 0.4(3) ?
    C7 C8 N1 C18 . . . . -150.02(13) ?
    C7 C8 N1 C9 . . . . -25.18(15) ?
    C13 C9 N1 C18 . . . . -73.23(15) ?
    C10 C9 N1 C18 . . . . 167.51(12) ?
    C13 C9 N1 C8 . . . . 163.38(12) ?
    C10 C9 N1 C8 . . . . 44.12(13) ?
    C11 C10 N2 O1 . . . . -27.39(18) ?
    C9 C10 N2 O1 . . . . -148.68(15) ?
    C7 C10 N2 O1 . . . . 99.03(17) ?
    C11 C10 N2 O2 . . . . 156.01(14) ?
    C9 C10 N2 O2 . . . . 34.72(18) ?
    C7 C10 N2 O2 . . . . -77.57(16) ?
    C13 C12 O3 C11 . . . . 13.4(2) ?
    C17 C12 O3 C11 . . . . -169.35(14) ?
    C10 C11 O3 C12 . . . . -42.60(18) ?
    C6' C1' C2' C3' . . . . 1.2(3) ?
    C19' C1' C2' C3' . . . . -179.5(2) ?
    C1' C2' C3' C4' . . . . -0.3(4) ?
    C2' C3' C4' C5' . . . . -0.6(4) ?
    C3' C4' C5' C6' . . . . 0.5(4) ?
    C4' C5' C6' C1' . . . . 0.5(3) ?
    C4' C5' C6' C7' . . . . -177.83(19) ?
    C2' C1' C6' C5' . . . . -1.3(3) ?
    C19' C1' C6' C5' . . . . 179.42(17) ?
    C2' C1' C6' C7' . . . . 177.01(16) ?
    C19' C1' C6' C7' . . . . -2.3(2) ?
    C5' C6' C7' C8' . . . . 33.4(2) ?
    C1' C6' C7' C8' . . . . -144.85(15) ?
    C5' C6' C7' C10' . . . . -84.50(19) ?
    C1' C6' C7' C10' . . . . 97.23(18) ?
    C6' C7' C8' N1' . . . . -103.29(15) ?
    C10' C7' C8' N1' . . . . 22.18(15) ?
    N1' C9' C10' C11' . . . . 86.74(14) ?
    C13' C9' C10' C11' . . . . -36.11(17) ?
    N1' C9' C10' N2' . . . . -153.42(13) ?
    C13' C9' C10' N2' . . . . 83.73(16) ?
    N1' C9' C10' C7' . . . . -35.89(14) ?
    C13' C9' C10' C7' . . . . -158.74(12) ?
    C6' C7' C10' C11' . . . . 14.51(19) ?
    C8' C7' C10' C11' . . . . -110.37(15) ?
    C6' C7' C10' N2' . . . . -106.91(15) ?
    C8' C7' C10' N2' . . . . 128.21(14) ?
    C6' C7' C10' C9' . . . . 133.68(13) ?
    C8' C7' C10' C9' . . . . 8.79(15) ?
    N2' C10' C11' O3' . . . . -62.29(18) ?
    C9' C10' C11' O3' . . . . 59.30(18) ?
    C7' C10' C11' O3' . . . . 176.27(13) ?
    O3' C12' C13' C14' . . . . 176.47(15) ?
    C17' C12' C13' C14' . . . . -0.5(2) ?
    O3' C12' C13' C9' . . . . -0.1(2) ?
    C17' C12' C13' C9' . . . . -177.13(15) ?
    N1' C9' C13' C14' . . . . 78.02(18) ?
    C10' C9' C13' C14' . . . . -168.05(14) ?
    N1' C9' C13' C12' . . . . -105.52(16) ?
    C10' C9' C13' C12' . . . . 8.41(19) ?
    C12' C13' C14' C15' . . . . 2.1(2) ?
    C9' C13' C14' C15' . . . . 178.67(15) ?
    C13' C14' C15' C16' . . . . -2.1(3) ?
    C14' C15' C16' C17' . . . . 0.4(3) ?
    C15' C16' C17' C12' . . . . 1.1(3) ?
    O3' C12' C17' C16' . . . . -178.20(16) ?
    C13' C12' C17' C16' . . . . -1.1(3) ?
    C7' C8' N1' C18' . . . . -170.11(13) ?
    C7' C8' N1' C9' . . . . -46.77(15) ?
    C13' C9' N1' C18' . . . . -65.66(17) ?
    C10' C9' N1' C18' . . . . 172.51(13) ?
    C13' C9' N1' C8' . . . . 172.76(12) ?
    C10' C9' N1' C8' . . . . 50.93(14) ?
    C11' C10' N2' O2' . . . . 150.5(2) ?
    C9' C10' N2' O2' . . . . 30.5(3) ?
    C7' C10' N2' O2' . . . . -84.8(2) ?
    C11' C10' N2' O1' . . . . -30.5(2) ?
    C9' C10' N2' O1' . . . . -150.48(17) ?
    C7' C10' N2' O1' . . . . 94.22(19) ?
    C17' C12' O3' C11' . . . . -160.04(15) ?
    C13' C12' O3' C11' . . . . 22.9(2) ?
    C10' C11' O3' C12' . . . . -53.5(2) ?
loop_
    _geom_hbond_atom_site_label_D
    _geom_hbond_atom_site_label_H
    _geom_hbond_atom_site_label_A
    _geom_hbond_site_symmetry_A
    _geom_hbond_distance_DH
    _geom_hbond_distance_HA
    _geom_hbond_distance_DA
    _geom_hbond_angle_DHA
    C15 H15 O1' 1_545 0.93 2.60 3.282(3) 131
    C4' H4' O2 3_665 0.93 2.56 3.407(3) 152
    C14' H14' O2 . 0.93 2.59 3.327(2) 136
    C19' H19F O1' . 0.96 2.54 3.391(3) 148
    C18 H18A Cg11 1_545 0.96 2.92 3.854(2) 166
    C19' H19E Cg3 4_555 0.96 2.94 3.811(3) 152
