# Supplementary material for: 1-Methyl-3-(2-methyl­phen­yl)-3a-nitro-1,2,3,3a,4,9b-hexa­hydro­chromeno[4,3-b]pyrrole
Source: Acta Crystallogr Sect E Struct Rep Online. 2012 May 16;68(Pt 6):o1735. doi: 10.1107/S1600536812020338 (PMC3379324; doi:10.1107/S1600536812020338)
Supplement: Supplementary file 2 [file e-68-o1735-Isup2.hkl]

#
# h,k,l, Fc-squared, Fo-squared, sigma(Fo-squared) and status flag
#
data_I
_shelx_title ' PYO2MN  P2(1)/n'
_shelx_refln_list_code          4
_shelx_F_calc_maximum      271.52
_exptl_crystal_F_000      1376.00
_reflns_d_resolution_high  0.7484
 
loop_
 _symmetry_equiv_pos_as_xyz
 'x, y, z'
 '-x+1/2, y+1/2, -z+1/2'
 '-x, -y, -z'
 'x-1/2, -y-1/2, z-1/2'
 
_cell_length_a    17.8782
_cell_length_b     8.0447
_cell_length_c    23.4660
_cell_angle_alpha  90.000
_cell_angle_beta   97.605
_cell_angle_gamma  90.000
 
_shelx_F_squared_multiplier     1.000
 
loop_
 _refln_index_h
 _refln_index_k
 _refln_index_l
 _refln_F_squared_calc
 _refln_F_squared_meas
 _refln_F_squared_sigma
 _refln_observed_status
   2   0   0    23339.87    19584.34    450.96 o
   4   0   0    43999.58    37266.59   1134.01 o
   6   0   0       27.92       27.04      1.69 o
   8   0   0      230.08      213.25      4.28 o
  10   0   0      497.22      525.34      8.84 o
  12   0   0     1590.96     1574.26     20.36 o
  14   0   0     1053.56     1041.98     15.00 o
  16   0   0        4.09        8.00      3.21 o
  18   0   0      114.71      115.79      8.83 o
  20   0   0        6.15       -1.52      3.26 o
  22   0   0        8.98       -1.24      5.56 o
   1   1   0     6347.98     6025.82     54.58 o
   2   1   0    26445.78    24745.18    246.45 o
   3   1   0     4867.46     4774.84     40.04 o
   4   1   0     3859.75     3909.03     28.97 o
   5   1   0      366.05      379.13      3.82 o
   6   1   0       93.07       99.67      1.64 o
   7   1   0      697.23      739.24      7.46 o
   8   1   0        0.03       -0.56      0.56 o
   9   1   0      411.59      419.02      4.70 o
  10   1   0      482.64      494.61      5.50 o
  11   1   0      148.66      162.12      3.26 o
  12   1   0        8.22        8.24      1.26 o
  13   1   0      348.91      335.53      5.22 o
  14   1   0      454.42      414.77      6.14 o
  15   1   0     1000.58     1028.54     11.55 o
  16   1   0      169.48      160.34      4.27 o
  17   1   0       13.93       15.20      2.63 o
  18   1   0       24.36       21.04      3.10 o
  19   1   0       34.51       44.21      3.77 o
  20   1   0        0.88       -2.55      2.55 o
  21   1   0        0.16       -2.12      2.67 o
  22   1   0       10.25        9.33      5.56 o
   0   2   0    40848.46    34482.13    539.44 o
   1   2   0    14618.40    13379.31    131.32 o
   2   2   0     2315.64     2294.84     21.60 o
   3   2   0    18432.84    17850.08    159.98 o
   4   2   0     1912.89     1731.12     16.78 o
   5   2   0        0.59        0.22      1.29 o
   6   2   0     2027.66     2080.87     21.94 o
   7   2   0       42.84       37.70      1.59 o
   8   2   0       52.80       44.69      1.47 o
   9   2   0      113.19       99.94      2.29 o
  10   2   0       16.32       22.03      1.51 o
  11   2   0        0.01       -0.16      1.16 o
  12   2   0       15.69       20.09      1.82 o
  13   2   0     1417.85     1451.42     17.73 o
  14   2   0       72.26       73.41      4.06 o
  15   2   0       86.32       99.17      3.96 o
  16   2   0       51.50       54.38      3.26 o
  17   2   0        1.92       -0.46      2.17 o
  18   2   0        0.46       -0.33      4.15 o
  19   2   0        4.21       -0.13      3.24 o
  20   2   0        3.06       -0.18      3.36 o
  21   2   0        2.15        4.02      3.95 o
  22   2   0        0.30       -1.11      5.14 o
   1   3   0     2139.42     2374.12     25.15 o
   2   3   0     3826.00     3807.04     39.07 o
   3   3   0     1363.49     1444.88     17.95 o
   4   3   0      589.32      622.95      8.17 o
   5   3   0      709.02      628.30     10.44 o
   6   3   0      356.18      308.74      5.03 o
   7   3   0        0.96        3.47      1.67 o
   8   3   0      635.56      740.21     12.04 o
   9   3   0        0.26       -0.77      1.11 o
  10   3   0       27.25       21.51      2.67 o
  11   3   0      502.83      492.33      7.78 o
  12   3   0      257.66      229.48      5.27 o
  13   3   0        0.27       -0.07      2.47 o
  14   3   0       27.53       21.90      3.35 o
  15   3   0      140.44      154.84      7.57 o
  16   3   0       27.84       32.67      3.78 o
  17   3   0      115.69      121.45      5.84 o
  18   3   0        6.24        6.60      3.13 o
  19   3   0        2.04       -3.12      3.52 o
  20   3   0        4.98        1.18      4.50 o
  21   3   0       11.40       12.47      5.33 o
  22   3   0        3.34       -9.89      9.89 o
   0   4   0      883.69      924.44     14.86 o
   1   4   0      722.91      871.50     11.09 o
   2   4   0       23.42       31.79      2.06 o
   3   4   0     1268.00     1291.71     15.33 o
   4   4   0      123.36      133.69      3.60 o
   5   4   0        0.01       -1.25      1.25 o
   6   4   0      372.19      382.52      6.12 o
   7   4   0      526.17      561.41      8.06 o
   8   4   0       16.82       10.20      1.96 o
   9   4   0       14.83       13.86      1.88 o
  10   4   0       59.74       54.46      3.59 o
  11   4   0       65.92       74.69      4.10 o
  12   4   0      105.74      104.23     10.47 o
  13   4   0       21.36       15.76      4.64 o
  14   4   0       25.82       27.29      4.67 o
  15   4   0       60.60       65.26      4.44 o
  16   4   0      179.70      173.18      6.62 o
  17   4   0      102.15      111.02      5.72 o
  18   4   0       28.97       34.47      4.24 o
  19   4   0       29.78       46.22      5.67 o
  20   4   0        0.75       -2.20      3.63 o
  21   4   0        3.29       -1.85      9.89 o
   1   5   0       90.59       59.03      2.90 o
   2   5   0       16.13       21.48      1.99 o
   3   5   0      355.85      360.25      6.51 o
   4   5   0      223.55      215.16      4.84 o
   5   5   0      230.62      243.65      5.05 o
   6   5   0      232.91      221.97      4.86 o
   7   5   0        0.05       -1.16      1.45 o
   8   5   0       94.57       86.26      6.99 o
   9   5   0      177.84      169.60      9.33 o
  10   5   0      162.02      164.11      6.51 o
  11   5   0        0.78       -1.22      3.06 o
  12   5   0       11.42       16.51      4.04 o
  13   5   0       10.64       15.83      5.59 o
  14   5   0       13.85       17.39      6.14 o
  15   5   0       24.42       21.20      4.96 o
  16   5   0       25.43       37.37      5.39 o
  17   5   0       17.91       15.96      4.93 o
  18   5   0        0.05        0.86      4.41 o
  19   5   0        8.83        9.53      5.69 o
  20   5   0       11.42       17.63      4.71 o
   0   6   0       68.12       67.90      4.79 o
   1   6   0       10.88        8.78      1.88 o
   2   6   0      218.06      232.84      5.10 o
   3   6   0       46.06       44.24      2.51 o
   4   6   0       26.82       26.54      2.20 o
   5   6   0        7.15        7.75      2.01 o
   6   6   0      272.24      270.03     11.15 o
   7   6   0        2.24       -3.53      3.70 o
   8   6   0       47.98       60.56      6.76 o
   9   6   0      267.77      262.97     12.21 o
  10   6   0       31.55       29.01      6.12 o
  11   6   0        0.00        2.16      4.81 o
  12   6   0       65.62       56.68      7.39 o
  13   6   0        0.03       -0.31      5.24 o
  14   6   0        0.74        5.51      8.65 o
  15   6   0       10.37        6.68      9.79 o
  16   6   0       17.14       16.10      5.02 o
  17   6   0       18.63       23.54      5.61 o
  18   6   0       31.93       32.55      6.17 o
  19   6   0        0.01       -8.03      8.03 o
   1   7   0      141.91      115.85      4.06 o
   2   7   0       60.84       60.22      3.22 o
   3   7   0      185.80      154.02      5.16 o
   4   7   0        2.39        0.39      2.58 o
   5   7   0      134.26      133.54      5.64 o
   6   7   0        8.47       14.62      5.01 o
   7   7   0       45.05       40.06      6.51 o
   8   7   0       75.90       77.11      7.64 o
   9   7   0       85.09      102.28     10.20 o
  10   7   0        3.68       10.20      5.68 o
  11   7   0      130.94      131.78     10.05 o
  12   7   0       50.46       60.79      8.27 o
  13   7   0       18.61       19.82      6.68 o
  14   7   0       92.22       96.01     11.74 o
  15   7   0        2.20        6.92      6.76 o
  16   7   0        1.29        0.68      6.76 o
  17   7   0        6.79       11.12      9.89 o
   0   8   0      173.45      161.17      7.60 o
   1   8   0      504.65      467.11     10.83 o
   2   8   0      113.55      111.16      5.55 o
   3   8   0      603.38      588.42     22.12 o
   4   8   0       73.14       88.93      8.08 o
   5   8   0        0.37       -1.24      5.24 o
   6   8   0       13.50        7.42      5.24 o
   7   8   0       13.17       19.27      6.07 o
   8   8   0       80.40       61.24      7.87 o
   9   8   0        0.02       -3.44      5.01 o
  10   8   0        0.68        9.58      6.12 o
  11   8   0      100.91      111.97     10.26 o
  12   8   0        0.38        4.65      6.33 o
  13   8   0        5.28       15.87      6.76 o
  14   8   0       15.54       15.70      7.39 o
  15   8   0       24.25       29.66     11.12 o
   1   9   0       70.20       64.54      7.73 o
   2   9   0        0.05        3.44      4.31 o
   3   9   0        5.32       11.27      5.45 o
   4   9   0        1.57        8.94      7.73 o
   5   9   0        7.85        4.33      5.24 o
   6   9   0        6.25       10.37      5.89 o
   7   9   0        0.00       -0.93      5.24 o
   8   9   0        0.45        4.33      5.79 o
   9   9   0        4.46       13.86     16.38 o
  10   9   0        2.05        3.09      6.55 o
  11   9   0        0.56       -0.79      6.33 o
  12   9   0        2.95        3.46      6.51 o
   0  10   0        2.27       11.12      8.03 o
   1  10   0        5.40        5.56      5.56 o
   2  10   0        6.22        6.18      8.03 o
   3  10   0        1.29       -5.56      7.42 o
   4  10   0       55.32       67.36     12.36 o
   5  10   0       17.40       11.12      8.65 o
   6  10   0        9.70       15.03      6.95 o
   7  10   0        0.32       -0.77      6.33 o
   8  10   0        8.90       12.36     10.20 o
 -21   0   1        0.44        6.80      6.18 o
 -19   0   1        0.01       -0.62      2.98 o
 -17   0   1      100.22      111.03      5.65 o
 -15   0   1       17.69       22.81      3.36 o
 -13   0   1       19.63       17.12      2.85 o
 -11   0   1      109.70      125.45      3.86 o
  -9   0   1     4331.22     4156.28     47.43 o
  -7   0   1      570.66      558.35      7.92 o
  -5   0   1     1748.11     1721.37     20.08 o
  -3   0   1     2415.55     2365.15     23.71 o
  -1   0   1     1801.39     1738.79     27.97 o
   1   0   1       18.95       26.56      2.78 o
   3   0   1     5093.30     5022.21     46.91 o
   5   0   1     4380.45     4056.62     45.42 o
   7   0   1       56.02       53.62      2.04 o
   9   0   1       43.21       35.46      2.23 o
  11   0   1       26.42       33.63      2.59 o
  13   0   1     2038.00     2067.27     26.16 o
  15   0   1        0.61        5.58      4.22 o
  17   0   1        7.54        7.70      2.98 o
  19   0   1       41.45       46.88      4.94 o
  21   0   1        1.46        3.09      5.56 o
 -22   1   1       16.82       10.04      4.57 o
 -21   1   1       11.79        8.04      3.20 o
 -20   1   1        1.49       -2.69      2.69 o
 -19   1   1       43.88       40.87      3.92 o
 -18   1   1        1.41        1.33      2.60 o
 -17   1   1       11.35       14.39      3.54 o
 -16   1   1      131.86      142.57      4.27 o
 -15   1   1       78.79       91.77      3.15 o
 -14   1   1       86.50       85.04      2.94 o
 -13   1   1       66.92       54.39      2.30 o
 -12   1   1      144.78      143.95      2.88 o
 -11   1   1       42.85       39.39      1.61 o
 -10   1   1      337.11      316.14      4.08 o
  -9   1   1      547.49      639.39      9.16 o
  -8   1   1     1576.84     1536.07     13.15 o
  -7   1   1      180.57      242.60      2.95 o
  -6   1   1       34.89       30.73      1.02 o
  -5   1   1     2264.09     2245.94     17.09 o
  -4   1   1     1084.74     1107.47      9.24 o
  -3   1   1      234.81      270.61      3.39 o
  -2   1   1      855.56      783.79     10.93 o
  -1   1   1      631.04      611.35      6.22 o
   0   1   1      400.91      400.12      3.87 o
   1   1   1     3276.38     3437.59     32.22 o
   2   1   1       71.71       58.42      2.18 o
   3   1   1     5819.98     5891.31     43.68 o
   4   1   1     2251.15     2162.80     16.47 o
   5   1   1    13499.13    12719.33    108.07 o
   6   1   1      859.45      896.17      7.42 o
   7   1   1        0.76        0.30      0.69 o
   8   1   1      222.44      240.50      2.93 o
   9   1   1       25.99       20.50      1.95 o
  10   1   1       77.61       74.60      2.00 o
  11   1   1      227.17      240.02      4.61 o
  12   1   1      722.38      714.39      7.60 o
  13   1   1       27.72       23.69      1.85 o
  14   1   1       18.90       19.87      2.04 o
  15   1   1       41.82       48.49      2.50 o
  16   1   1       59.77       59.54      2.86 o
  17   1   1        6.65        8.91      2.58 o
  18   1   1       16.24       13.24      2.95 o
  19   1   1       14.00        6.92      2.78 o
  20   1   1        5.85        4.62      2.90 o
  21   1   1        7.72        3.50      3.21 o
  22   1   1        3.60        0.31      3.93 o
 -23   2   1        1.81       -9.27      9.27 o
 -22   2   1        0.27       -4.68      4.68 o
 -21   2   1       13.17       11.58      4.19 o
 -20   2   1        9.62       12.44      3.90 o
 -19   2   1        8.39       13.79      3.78 o
 -18   2   1       23.88       19.01      3.96 o
 -17   2   1      103.06      101.48      5.98 o
 -16   2   1       15.18       20.47      3.70 o
 -15   2   1        1.93        0.71      1.97 o
 -14   2   1      933.36      889.22     11.26 o
 -13   2   1        0.16       -1.69      1.69 o
 -12   2   1        1.50        0.14      1.72 o
 -11   2   1      582.89      611.42      7.91 o
 -10   2   1       24.04       14.21      1.66 o
  -9   2   1      443.50      468.69      5.52 o
  -8   2   1     1494.23     1549.83     14.24 o
  -7   2   1      958.91     1049.27     12.24 o
  -6   2   1     1478.64     1437.73     15.92 o
  -5   2   1       12.68       14.86      2.42 o
  -4   2   1       94.06       80.17      2.06 o
  -3   2   1        0.02       -1.16      1.16 o
  -2   2   1       16.17       17.02      1.02 o
  -1   2   1     1179.50     1127.73     13.75 o
   0   2   1     2802.17     2689.66     27.52 o
   1   2   1     2397.78     2317.15     23.81 o
   2   2   1     6878.41     6773.97     67.26 o
   3   2   1     4426.52     4400.90     40.44 o
   4   2   1     1938.07     2073.33     18.18 o
   5   2   1     1432.87     1568.02     15.42 o
   6   2   1      136.13      145.66      2.34 o
   7   2   1     1610.61     1711.50     17.25 o
   8   2   1      132.67      138.65      2.93 o
   9   2   1       94.42       83.74      2.69 o
  10   2   1        9.04        6.41      1.79 o
  11   2   1      294.27      314.23      5.14 o
  12   2   1      380.88      398.17      6.16 o
  13   2   1       24.33       16.65      2.09 o
  14   2   1       30.69       34.06      2.44 o
  15   2   1      439.97      461.89      9.93 o
  16   2   1      192.04      197.92      5.53 o
  17   2   1        6.20        7.37      2.31 o
  18   2   1        8.32       13.01      5.98 o
  19   2   1       12.42       10.46      3.85 o
  20   2   1        0.02       -3.10      3.10 o
  21   2   1        0.40       -1.07      4.48 o
  22   2   1       11.26        9.40      8.03 o
 -22   3   1        1.30        8.03     11.12 o
 -21   3   1        2.94       -0.85      3.90 o
 -20   3   1       27.01       26.36      4.70 o
 -19   3   1       21.81       23.33      4.47 o
 -18   3   1        8.79       10.97      3.23 o
 -17   3   1      165.72      163.13      9.81 o
 -16   3   1      211.92      230.43      7.33 o
 -15   3   1      771.95      825.23     14.16 o
 -14   3   1      194.91      188.84      7.89 o
 -13   3   1       77.44       72.37      4.21 o
 -12   3   1        1.23       -1.74      1.74 o
 -11   3   1      130.27      146.81      4.02 o
 -10   3   1      260.82      293.98      5.48 o
  -9   3   1      898.84      988.07     12.15 o
  -8   3   1      210.63      262.24      5.87 o
  -7   3   1      344.05      309.43      9.40 o
  -6   3   1       32.54       42.82      3.11 o
  -5   3   1      509.62      472.55     12.76 o
  -4   3   1       65.68       73.84      2.50 o
  -3   3   1     1407.58     1428.84     16.05 o
  -2   3   1      226.81      254.75      6.78 o
  -1   3   1       46.88       45.48      2.71 o
   0   3   1     1513.38     1539.74     16.91 o
   1   3   1       13.53       12.08      1.27 o
   2   3   1      134.46      119.83      3.53 o
   3   3   1      464.38      506.82      6.87 o
   4   3   1     1700.76     1967.58     19.19 o
   5   3   1     2260.98     2174.12     21.16 o
   6   3   1     2797.35     2995.61     28.51 o
   7   3   1      377.70      440.85      6.60 o
   8   3   1     2077.60     2186.67     21.78 o
   9   3   1       21.21       16.01      1.49 o
  10   3   1       23.34       26.91      2.94 o
  11   3   1      234.11      214.65      4.78 o
  12   3   1      822.19      810.63     13.10 o
  13   3   1      407.71      427.27      9.10 o
  14   3   1      219.20      202.29      6.55 o
  15   3   1       78.43       86.79      4.73 o
  16   3   1      154.73      164.16      8.02 o
  17   3   1       61.99       71.69      4.77 o
  18   3   1       18.26       26.93      4.10 o
  19   3   1        3.20        2.03      3.63 o
  20   3   1        2.46       -3.73      3.73 o
  21   3   1        1.13        2.84      5.14 o
  22   3   1        0.23       -7.42      9.89 o
 -21   4   1        3.29       29.05     11.74 o
 -20   4   1        1.92        0.82      4.06 o
 -19   4   1       22.19       20.94      3.89 o
 -18   4   1        1.98       -0.90      3.11 o
 -17   4   1       12.96       19.14      3.69 o
 -16   4   1       32.01       38.97      8.17 o
 -15   4   1       42.28       33.14      3.91 o
 -14   4   1       14.95       16.06      6.06 o
 -13   4   1      102.62       92.21      7.89 o
 -12   4   1      125.83      133.98      4.94 o
 -11   4   1        0.01       -2.14      2.14 o
 -10   4   1      232.33      255.44      5.62 o
  -9   4   1      171.84      199.71      4.98 o
  -8   4   1      320.51      361.77      6.94 o
  -7   4   1      438.40      449.02      6.30 o
  -6   4   1       37.03       37.64      2.21 o
  -5   4   1      217.99      236.77      4.94 o
  -4   4   1        5.57       10.00      1.40 o
  -3   4   1       11.02       13.60      1.73 o
  -2   4   1      130.94      122.39      4.76 o
  -1   4   1      152.81      160.70      3.79 o
   0   4   1      156.97      153.24      3.70 o
   1   4   1       34.17       34.69      1.91 o
   2   4   1      543.28      508.07      6.82 o
   3   4   1      428.12      410.69      6.43 o
   4   4   1      658.32      755.28     10.05 o
   5   4   1      709.00      856.92     11.10 o
   6   4   1      530.50      536.80      7.73 o
   7   4   1      289.47      267.40      4.73 o
   8   4   1     1154.90     1212.84     18.76 o
   9   4   1      325.21      307.42      8.43 o
  10   4   1      150.45      159.30      6.53 o
  11   4   1      164.72      157.47      4.93 o
  12   4   1      259.43      275.50      7.03 o
  13   4   1      725.63      718.48     12.81 o
  14   4   1       10.41        9.75      3.34 o
  15   4   1      699.58      743.85     13.71 o
  16   4   1      112.97      118.20      7.67 o
  17   4   1       13.75       22.42      5.72 o
  18   4   1        0.56        0.68      3.28 o
  19   4   1       41.44       41.25      6.60 o
  20   4   1        2.64        4.03      4.06 o
  21   4   1        0.97       -1.85      9.27 o
 -20   5   1        1.05        1.51      4.27 o
 -19   5   1       40.12       44.41      4.96 o
 -18   5   1        5.72        2.23      3.39 o
 -17   5   1       70.88       74.12      8.46 o
 -16   5   1       29.59       28.39      5.26 o
 -15   5   1       94.50       94.41      6.78 o
 -14   5   1       24.50       31.99      4.89 o
 -13   5   1       28.62       34.68      4.70 o
 -12   5   1        9.09        8.16      3.72 o
 -11   5   1        7.62        4.44      3.20 o
 -10   5   1       14.55       10.29      3.24 o
  -9   5   1      197.09      195.67     11.12 o
  -8   5   1      189.92      189.37      6.09 o
  -7   5   1        3.97        1.23      2.50 o
  -6   5   1       49.03       56.40      4.46 o
  -5   5   1       75.46       77.31      3.05 o
  -4   5   1       24.83       25.30      2.90 o
  -3   5   1       26.44       31.91      2.43 o
  -2   5   1        0.03       -1.43      1.43 o
  -1   5   1      558.53      602.18      8.99 o
   0   5   1      420.39      445.43      6.81 o
   1   5   1     1306.01     1350.08     14.92 o
   2   5   1      428.45      413.30      6.39 o
   3   5   1      876.86      849.62     10.44 o
   4   5   1        1.03        3.78      1.37 o
   5   5   1       16.18        9.18      1.72 o
   6   5   1      340.89      336.47      6.24 o
   7   5   1       62.94       68.51      3.66 o
   8   5   1      387.29      339.27     10.08 o
   9   5   1       60.56       68.07      6.51 o
  10   5   1       19.31        9.32      3.10 o
  11   5   1       93.28       84.43      5.44 o
  12   5   1       94.69       87.90      5.90 o
  13   5   1      687.21      649.20     24.69 o
  14   5   1        5.81        5.81      4.31 o
  15   5   1      102.94      107.26      7.15 o
  16   5   1        6.40        7.46      4.47 o
  17   5   1       32.10       29.06      5.29 o
  18   5   1        1.02       -2.48      4.81 o
  19   5   1       29.57       29.31      4.50 o
  20   5   1        2.52        7.88      4.67 o
 -19   6   1        0.72       -3.71      8.65 o
 -18   6   1        2.54        5.76      4.89 o
 -17   6   1       34.69       37.58      5.81 o
 -16   6   1        0.01        1.17      5.99 o
 -15   6   1        0.35        3.64      4.12 o
 -14   6   1       23.30       29.58      6.95 o
 -13   6   1       16.23       14.28      6.07 o
 -12   6   1       60.42       49.99      8.65 o
 -11   6   1        3.15        2.70      5.19 o
 -10   6   1       42.90       26.44      6.07 o
  -9   6   1        6.54        4.83      7.42 o
  -8   6   1      154.54      166.92     16.69 o
  -7   6   1        2.62       -2.33      4.33 o
  -6   6   1       93.14       87.07      3.92 o
  -5   6   1       60.36       63.27      5.08 o
  -4   6   1       34.73       39.41      2.65 o
  -3   6   1      393.06      391.92      7.74 o
  -2   6   1       50.34       51.63      3.09 o
  -1   6   1      225.51      195.19      4.74 o
   0   6   1      107.18      106.25      3.64 o
   1   6   1       23.26       16.50      2.09 o
   2   6   1       26.98       27.95      2.21 o
   3   6   1      354.29      352.28      7.37 o
   4   6   1      103.91      101.78      3.44 o
   5   6   1      185.51      191.75      5.15 o
   6   6   1        0.06       -1.05      2.24 o
   7   6   1      234.79      245.00      9.14 o
   8   6   1      111.05       90.23      9.32 o
   9   6   1      303.55      260.35     11.77 o
  10   6   1      102.30       95.56      8.30 o
  11   6   1        0.04        0.41      4.57 o
  12   6   1        0.01       -0.21      5.19 o
  13   6   1        0.27        6.64      5.56 o
  14   6   1        0.65        4.90      5.48 o
  15   6   1        0.47       -0.27      4.26 o
  16   6   1       12.43       10.73      4.84 o
  17   6   1        6.62        4.46      4.69 o
  18   6   1        0.21        5.47      5.14 o
  19   6   1        0.93       12.36     10.51 o
 -18   7   1       26.20       36.46     12.36 o
 -17   7   1       45.17       56.24     12.36 o
 -16   7   1        1.77       -3.38      6.07 o
 -15   7   1       43.55       46.70      8.51 o
 -14   7   1        0.84       -5.45      5.45 o
 -13   7   1        5.02       11.74      6.55 o
 -12   7   1       23.23       17.86      6.24 o
 -11   7   1        9.58       10.08      5.63 o
 -10   7   1       14.53        8.95      5.45 o
  -9   7   1        0.23       -4.02      4.81 o
  -8   7   1       52.76       53.40      9.58 o
  -7   7   1        7.16        3.65      7.42 o
  -6   7   1        4.57        4.65      6.18 o
  -5   7   1       47.85       55.12      4.70 o
  -4   7   1      124.37      114.95      5.89 o
  -3   7   1       33.59       35.16      3.04 o
  -2   7   1       17.72       21.47      2.45 o
  -1   7   1       12.67        8.38      2.63 o
   0   7   1      434.23      423.37      7.52 o
   1   7   1        0.68        1.91      1.94 o
   2   7   1       36.02       38.30      2.81 o
   3   7   1       72.97       67.47      4.27 o
   4   7   1      292.82      295.31      8.89 o
   5   7   1        3.08        1.13      2.71 o
   6   7   1      156.10      146.35      7.71 o
   7   7   1       30.38       20.67      7.51 o
   8   7   1       50.73       58.15      7.20 o
   9   7   1        6.14        0.62      4.75 o
  10   7   1        7.69       14.21      5.79 o
  11   7   1       55.11       53.60     11.12 o
  12   7   1        0.08       -0.93      5.68 o
  13   7   1       45.30       44.85      7.56 o
  14   7   1       11.74       13.75      7.20 o
  15   7   1       23.43       19.66      7.12 o
  16   7   1        0.19       10.76      6.95 o
  17   7   1       12.07       19.16     10.51 o
 -15   8   1       48.08       66.13     13.60 o
 -14   8   1       28.54       27.84      7.64 o
 -13   8   1       24.94       27.59      7.83 o
 -12   8   1        4.45       10.79      6.51 o
 -11   8   1       10.27        8.96     12.05 o
 -10   8   1        2.62        2.36      8.96 o
  -9   8   1       14.34       16.69      6.55 o
  -8   8   1       54.72       43.58      7.20 o
  -7   8   1        0.00        2.37      5.45 o
  -6   8   1       27.98       20.99      5.89 o
  -5   8   1      134.52      139.09     12.98 o
  -4   8   1      591.35      570.89     24.72 o
  -3   8   1       22.17       15.41      4.25 o
  -2   8   1       94.14       99.45      6.18 o
  -1   8   1       69.40       68.66      4.23 o
   0   8   1       13.87       10.79      2.71 o
   1   8   1       21.38       25.07      3.83 o
   2   8   1        5.16        3.55      4.55 o
   3   8   1       67.82       68.09      4.93 o
   4   8   1      196.26      210.49      8.91 o
   5   8   1       14.63        7.94      4.39 o
   6   8   1      282.16      318.37     13.98 o
   7   8   1        0.43        3.71      5.24 o
   8   8   1       42.29       39.77      7.20 o
   9   8   1        1.13        5.87      5.87 o
  10   8   1        2.54        7.37      5.63 o
  11   8   1       35.42       44.85      8.00 o
  12   8   1        7.10        4.67      5.79 o
  13   8   1       15.11       16.76      6.83 o
  14   8   1       10.06        2.19      7.12 o
  15   8   1      108.93      144.00     16.69 o
 -13   9   1        9.74        4.94      9.89 o
 -12   9   1        2.13       -6.60      6.76 o
 -11   9   1       11.56       20.14      7.39 o
 -10   9   1        0.25       -3.71      8.65 o
  -9   9   1        9.30        3.57      5.79 o
  -8   9   1        2.60        2.87      6.07 o
  -7   9   1      101.86       98.73      9.61 o
  -6   9   1       23.49       29.06      6.99 o
  -5   9   1       12.87       15.36      5.89 o
  -4   9   1       77.67       75.73      8.08 o
  -3   9   1       45.11       46.62      7.42 o
  -2   9   1        0.90        1.24      5.56 o
  -1   9   1        0.16        9.27      5.24 o
   0   9   1      163.49      179.84     10.02 o
   1   9   1        9.34        4.03      6.80 o
   2   9   1      109.77      108.62      6.00 o
   3   9   1        7.27        2.04      3.89 o
   4   9   1        0.06        7.83      5.19 o
   5   9   1       29.22       20.91      6.33 o
   6   9   1       69.69       86.32      8.71 o
   7   9   1       11.08        6.75      5.89 o
   8   9   1       12.36        7.22      6.07 o
   9   9   1        4.71       12.98      6.18 o
  10   9   1        1.14       -3.48      5.89 o
  11   9   1        8.26       13.13      6.95 o
  12   9   1       18.45       17.92      9.89 o
  -8  10   1        0.83       -0.46      6.68 o
  -7  10   1        0.01        2.79      6.33 o
  -6  10   1        1.37        2.06      6.51 o
  -5  10   1       14.52       35.84     11.12 o
  -4  10   1       23.45       28.43     10.51 o
  -3  10   1        1.44       13.60      8.03 o
  -2  10   1        5.64        8.03      8.03 o
  -1  10   1       51.36       56.22      7.43 o
   0  10   1        0.41        1.45      9.27 o
   1  10   1       30.67       39.58      7.73 o
   2  10   1        0.88        1.85      7.42 o
   3  10   1        1.97        0.00      8.03 o
   4  10   1       15.50       19.78      9.89 o
   5  10   1        1.14        0.19      6.33 o
   6  10   1       19.82       17.92      6.99 o
   7  10   1        9.43       16.50      7.20 o
   8  10   1        0.12       -1.12      6.76 o
 -22   0   2       19.94       12.98      6.80 o
 -20   0   2        0.20       -1.85      2.98 o
 -18   0   2      787.97      803.09     16.10 o
 -16   0   2      387.41      421.30     10.21 o
 -14   0   2       76.50       71.65      3.70 o
 -12   0   2       35.70       24.10      3.39 o
 -10   0   2     3477.30     3321.45     38.69 o
  -8   0   2      105.04       91.66      2.80 o
  -6   0   2     2210.89     2209.29     25.72 o
  -4   0   2    73721.47    58190.58   1931.69 o
  -2   0   2    28136.23    24855.23    382.14 o
   0   0   2    19722.09    15981.40    474.03 o
   2   0   2     3251.67     3107.95     44.56 o
   4   0   2       78.60       74.93      1.75 o
   6   0   2       42.97       59.63      2.04 o
   8   0   2      111.96      102.67      2.98 o
  10   0   2      193.17      193.16      6.96 o
  12   0   2      445.76      415.14      7.59 o
  14   0   2      192.86      173.80      5.23 o
  16   0   2      231.86      214.79      6.95 o
  18   0   2       12.15        9.89      3.16 o
  20   0   2       26.84       37.70      7.42 o
  22   0   2       53.30       67.36      9.27 o
 -22   1   2       37.02       38.06      4.28 o
 -21   1   2        1.13        3.23      3.05 o
 -20   1   2       17.11       11.84      3.10 o
 -19   1   2      104.12      113.18      7.23 o
 -18   1   2       29.10       33.11      3.13 o
 -17   1   2        4.62        3.06      2.36 o
 -16   1   2     1474.39     1488.38     16.86 o
 -15   1   2      167.71      157.78      3.94 o
 -14   1   2      208.58      192.97      4.13 o
 -13   1   2       49.98       47.49      2.24 o
 -12   1   2      292.68      318.74      4.39 o
 -11   1   2       25.41       22.04      1.62 o
 -10   1   2      327.35      350.05      4.34 o
  -9   1   2        0.03       -1.30      1.61 o
  -8   1   2      142.62      124.93      2.53 o
  -7   1   2        2.78        4.96      0.88 o
  -6   1   2      111.01      139.81      2.15 o
  -5   1   2       73.94       53.27      2.10 o
  -4   1   2     4140.98     3946.63     31.05 o
  -3   1   2     5901.85     5874.79     74.68 o
  -2   1   2    72811.20    57550.21    705.16 o
  -1   1   2        6.71       21.85      0.92 o
   0   1   2    19640.62    17399.34    165.38 o
   1   1   2     1694.40     1648.35     22.24 o
   2   1   2     7246.00     7129.75     78.64 o
   3   1   2       91.76       92.44      1.18 o
   4   1   2     1132.06     1138.46      9.74 o
   5   1   2     1543.95     1478.64     10.54 o
   6   1   2        0.71        1.98      0.80 o
   7   1   2     1487.35     1568.98     13.12 o
   8   1   2       41.99       52.98      2.34 o
   9   1   2       34.84       24.28      1.24 o
  10   1   2      232.29      240.12      4.00 o
  11   1   2      293.57      282.10      4.06 o
  12   1   2      386.56      437.32      6.07 o
  13   1   2      129.37      131.95      3.34 o
  14   1   2      258.10      245.17      4.64 o
  15   1   2        7.10        4.60      2.25 o
  16   1   2      143.05      133.19      5.04 o
  17   1   2        5.02        0.43      2.52 o
  18   1   2       19.55       18.36      3.07 o
  19   1   2        0.32       -2.85      2.85 o
  20   1   2        0.04       -2.78      2.78 o
  21   1   2        3.59       -2.96      2.96 o
  22   1   2        3.85        5.07      4.13 o
 -23   2   2        1.34       -9.27      9.27 o
 -22   2   2        0.87        3.21      5.48 o
 -21   2   2        8.73       11.88      4.33 o
 -20   2   2       23.86       21.62      4.32 o
 -19   2   2       12.72       17.23      7.27 o
 -18   2   2        5.22       10.09      3.68 o
 -17   2   2       12.45       10.21      2.57 o
 -16   2   2      240.53      262.53      9.90 o
 -15   2   2        5.02        9.83      2.16 o
 -14   2   2        4.06       -0.79      2.35 o
 -13   2   2        1.17       -1.80      1.80 o
 -12   2   2      239.06      229.49      4.47 o
 -11   2   2      195.98      198.98      3.98 o
 -10   2   2      191.87      149.15      2.97 o
  -9   2   2       89.91       90.28      2.18 o
  -8   2   2      388.03      431.92      5.50 o
  -7   2   2       45.01       48.18      2.05 o
  -6   2   2      561.67      591.93      7.39 o
  -5   2   2     6920.93     7125.54     79.32 o
  -4   2   2     1694.78     1624.06     24.75 o
  -3   2   2     5759.40     5623.76     62.95 o
  -2   2   2     1210.92     1365.96     16.52 o
  -1   2   2     3121.34     3248.95     36.92 o
   0   2   2    17587.53    16658.24    182.53 o
   1   2   2     3140.66     3446.24     31.66 o
   2   2   2     7467.32     7834.25     71.06 o
   3   2   2     2412.47     2316.28     55.00 o
   4   2   2      115.88      109.16      2.84 o
   5   2   2      531.79      573.95     11.86 o
   6   2   2      473.20      457.17      5.72 o
   7   2   2       28.69       31.38      0.98 o
   8   2   2       21.40       23.08      0.97 o
   9   2   2       81.91       90.45      2.52 o
  10   2   2       63.80       66.19      2.22 o
  11   2   2      137.08      131.61      3.26 o
  12   2   2       22.45       22.20      1.94 o
  13   2   2      902.77      904.12     11.47 o
  14   2   2        9.09        9.46      2.54 o
  15   2   2       42.89       37.71      2.85 o
  16   2   2       48.17       39.72      3.10 o
  17   2   2       69.04       69.40      3.68 o
  18   2   2        0.69        1.82      3.36 o
  19   2   2        7.99        1.90      4.24 o
  20   2   2        0.75       -3.40      3.40 o
  21   2   2        0.03       -3.09      4.81 o
 -22   3   2        6.12        8.65     11.12 o
 -21   3   2       21.52       28.63      5.02 o
 -20   3   2       35.26       46.38      5.32 o
 -19   3   2       18.84       25.78      4.44 o
 -18   3   2        4.24        7.50      3.28 o
 -17   3   2      101.12       98.91      5.24 o
 -16   3   2      205.33      207.15      6.87 o
 -15   3   2        8.33        7.20      3.06 o
 -14   3   2      137.17      132.32      5.49 o
 -13   3   2      411.12      388.35      8.39 o
 -12   3   2       53.65       41.14      2.62 o
 -11   3   2       32.04       24.19      2.07 o
 -10   3   2      336.46      311.95      6.32 o
  -9   3   2      199.37      210.93      4.27 o
  -8   3   2      137.49      135.14      3.30 o
  -7   3   2     1439.61     1498.99     19.13 o
  -6   3   2      386.22      423.16      6.17 o
  -5   3   2       14.53       17.85      1.49 o
  -4   3   2      126.05      112.96      3.87 o
  -3   3   2     5069.39     5419.39     61.32 o
  -2   3   2      262.36      312.11      4.96 o
  -1   3   2      623.09      603.02      7.85 o
   0   3   2      255.14      262.25      4.36 o
   1   3   2     2376.27     2338.98     24.64 o
   2   3   2      576.37      616.23      7.69 o
   3   3   2       77.32       99.97      2.08 o
   4   3   2      163.30      208.72      3.45 o
   5   3   2        2.08        1.40      0.67 o
   6   3   2       17.34       19.87      2.17 o
   7   3   2       49.42       45.45      3.60 o
   8   3   2      288.40      296.37      4.09 o
   9   3   2      989.12      930.40     10.77 o
  10   3   2      184.10      169.44      3.95 o
  11   3   2      323.22      288.41      6.81 o
  12   3   2      105.63      107.75      5.53 o
  13   3   2      254.12      287.65      7.59 o
  14   3   2      832.16      845.68     14.29 o
  15   3   2       39.50       42.31      3.78 o
  16   3   2       41.96       41.29      5.14 o
  17   3   2      138.47      119.10      5.71 o
  18   3   2       28.53       23.59      3.65 o
  19   3   2        3.50        0.07      3.92 o
  20   3   2       12.88       18.51      4.52 o
  21   3   2        1.91       -2.47      9.27 o
  22   3   2        6.35       10.51     10.51 o
 -21   4   2       38.52       48.82     12.98 o
 -20   4   2        3.73        5.23      3.95 o
 -19   4   2       10.45        7.85      3.59 o
 -18   4   2       38.24       41.62      4.42 o
 -17   4   2       16.19       18.82      3.71 o
 -16   4   2       58.74       56.44      5.98 o
 -15   4   2       25.93       37.82      6.00 o
 -14   4   2       20.78       15.39      3.13 o
 -13   4   2       58.39       61.45      3.82 o
 -12   4   2       55.05       51.97      3.34 o
 -11   4   2      151.75      137.96      5.64 o
 -10   4   2       44.31       44.84      2.75 o
  -9   4   2        0.73        2.00      1.78 o
  -8   4   2      713.67      749.44     11.39 o
  -7   4   2      148.98      133.92      3.94 o
  -6   4   2        2.05        0.14      1.19 o
  -5   4   2      635.54      731.23     10.90 o
  -4   4   2       77.08       86.09      3.15 o
  -3   4   2     1665.87     1701.12     21.60 o
  -2   4   2     1280.99     1270.04     15.14 o
  -1   4   2     1225.16     1354.84     15.86 o
   0   4   2     3521.15     3546.35     37.14 o
   1   4   2       72.42       62.57      2.41 o
   2   4   2     1254.04     1294.05     15.01 o
   3   4   2       91.29      116.39      4.10 o
   4   4   2       72.71       69.08      2.38 o
   5   4   2      366.30      384.79      5.34 o
   6   4   2        1.83        5.68      1.15 o
   7   4   2      271.35      260.78      5.01 o
   8   4   2       29.79       24.32      2.85 o
   9   4   2      510.92      505.28      9.87 o
  10   4   2        0.73        2.50      2.88 o
  11   4   2        7.13        1.35      2.13 o
  12   4   2      782.66      765.42     13.29 o
  13   4   2      256.11      238.62      9.63 o
  14   4   2      230.73      225.63      7.07 o
  15   4   2      209.26      221.26      9.54 o
  16   4   2        4.96        5.62      3.18 o
  17   4   2        3.22       -0.44      3.13 o
  18   4   2       22.55       28.66      5.14 o
  19   4   2       25.69       28.98      5.01 o
  20   4   2        6.43        9.52      5.14 o
  21   4   2        1.07       16.69     11.12 o
 -20   5   2       13.72       18.55      5.24 o
 -19   5   2       18.93       26.06      4.29 o
 -18   5   2        0.66       -1.70      3.26 o
 -17   5   2        0.92        1.61      4.41 o
 -16   5   2      109.07      128.51      8.44 o
 -15   5   2       66.59       68.75      6.09 o
 -14   5   2        8.15       13.37      4.42 o
 -13   5   2       55.08       55.62      6.56 o
 -12   5   2        1.89        0.75      3.31 o
 -11   5   2       20.88       28.23      3.96 o
 -10   5   2       71.07       75.42      6.95 o
  -9   5   2        0.00       -0.93      3.41 o
  -8   5   2       97.28       99.74      5.30 o
  -7   5   2       18.53       29.54      2.27 o
  -6   5   2        0.45       -0.03      1.54 o
  -5   5   2      179.12      213.84      6.24 o
  -4   5   2        8.40        7.84      1.95 o
  -3   5   2        0.36        4.73      1.85 o
  -2   5   2      432.46      497.06      7.99 o
  -1   5   2     1989.27     2052.76     23.38 o
   0   5   2        1.95       -1.39      1.39 o
   1   5   2      260.67      244.57      5.22 o
   2   5   2       45.65       40.82      2.20 o
   3   5   2       41.09       39.50      2.21 o
   4   5   2      680.69      663.29     11.17 o
   5   5   2       90.89      106.28      3.01 o
   6   5   2     1265.71     1270.93     14.07 o
   7   5   2       65.33       55.91      4.70 o
   8   5   2      497.73      490.05     15.00 o
   9   5   2        0.15       -4.46      4.46 o
  10   5   2       73.45       67.31      5.26 o
  11   5   2       37.41       41.15      4.63 o
  12   5   2      131.47      137.95      7.69 o
  13   5   2       97.60       95.06      9.01 o
  14   5   2      293.37      307.64     10.71 o
  15   5   2        2.46       -3.47      4.02 o
  16   5   2        2.41        4.94      4.27 o
  17   5   2       10.55        8.35      7.21 o
  18   5   2        1.19       -0.24      4.20 o
  19   5   2        0.24       -5.07      5.07 o
  20   5   2        9.15       12.29      4.82 o
 -19   6   2        0.20        5.56      9.27 o
 -18   6   2        4.06        6.93      5.33 o
 -17   6   2       11.16       18.27      5.76 o
 -16   6   2        3.28        0.92      4.33 o
 -15   6   2        6.02        1.22      4.23 o
 -14   6   2       14.82       21.75      6.51 o
 -13   6   2       10.31        5.09      5.63 o
 -12   6   2        3.81        3.90      5.01 o
 -11   6   2        1.11       -4.13      4.13 o
 -10   6   2      201.17      177.37     14.21 o
  -9   6   2        3.24       -2.44      4.13 o
  -8   6   2      207.47      186.63     10.82 o
  -7   6   2       13.26        6.77      4.30 o
  -6   6   2        9.50       13.38      2.36 o
  -5   6   2       28.39       26.88      2.82 o
  -4   6   2       31.33       26.35      2.73 o
  -3   6   2       10.77        7.16      2.39 o
  -2   6   2      128.46      121.53      4.69 o
  -1   6   2      630.78      658.87     10.22 o
   0   6   2      796.62      792.63     11.20 o
   1   6   2      156.91      181.27      4.54 o
   2   6   2        6.57        8.23      1.81 o
   3   6   2       23.18       23.59      2.60 o
   4   6   2        2.26        0.98      1.51 o
   5   6   2       19.90       19.37      3.63 o
   6   6   2       24.80       27.64      3.22 o
   7   6   2        6.84        9.14      3.53 o
   8   6   2      102.79      105.89      6.40 o
   9   6   2       98.99       95.07      6.50 o
  10   6   2       21.02       27.16      5.89 o
  11   6   2        2.86       -1.85      4.45 o
  12   6   2      130.55      124.07      9.58 o
  13   6   2       13.09       18.98      6.07 o
  14   6   2       25.32       23.25      4.79 o
  15   6   2       12.67       12.42      4.63 o
  16   6   2       24.48       34.95      6.62 o
  17   6   2       24.32       34.84      5.90 o
  18   6   2        6.74       13.45      5.26 o
  19   6   2        2.50        7.42      9.27 o
 -18   7   2       15.50       28.43     11.12 o
 -17   7   2        3.32        8.65      9.27 o
 -16   7   2       23.91       34.38      9.89 o
 -15   7   2       18.56        8.65      6.55 o
 -14   7   2       26.12       25.51      7.12 o
 -13   7   2       61.06       69.77     14.21 o
 -12   7   2       19.51       29.94      6.95 o
 -11   7   2        1.61       -1.08      5.56 o
 -10   7   2        0.47        5.66      5.45 o
  -9   7   2      219.74      211.38     12.01 o
  -8   7   2        0.32       -5.87      5.87 o
  -7   7   2      490.16      473.93     16.38 o
  -6   7   2       33.93       39.27      6.33 o
  -5   7   2      143.88      149.04      6.73 o
  -4   7   2       17.36       18.77      3.02 o
  -3   7   2      853.10      778.80     12.01 o
  -2   7   2      392.92      347.08      7.46 o
  -1   7   2       10.41        9.59      3.43 o
   0   7   2       17.17       14.18      2.75 o
   1   7   2      306.16      281.34      6.79 o
   2   7   2        2.67        2.94      2.11 o
   3   7   2        4.49       -0.19      2.67 o
   4   7   2        5.85        2.88      2.76 o
   5   7   2      156.42      141.37      5.97 o
   6   7   2        0.00        2.16      4.59 o
   7   7   2        3.13        3.38      3.89 o
   8   7   2        3.29        1.00      4.90 o
   9   7   2      147.92      137.48     10.05 o
  10   7   2       85.27       88.04     13.29 o
  11   7   2      154.09      145.21     10.70 o
  12   7   2        8.30        8.58      6.49 o
  13   7   2       28.74       44.90      7.64 o
  14   7   2       61.82       82.85      9.58 o
  15   7   2       41.68       41.01      8.45 o
  16   7   2        4.01        9.66     11.12 o
  17   7   2        1.70       -1.24      8.65 o
 -15   8   2       14.79        2.47      9.27 o
 -14   8   2        0.97        4.86     13.91 o
 -13   8   2        0.27        7.73      6.55 o
 -12   8   2        4.44        4.94      9.27 o
 -11   8   2        1.36       -1.39      5.19 o
 -10   8   2       31.01       42.11      7.87 o
  -9   8   2        1.40       -3.32      5.19 o
  -8   8   2       65.76       63.63      8.08 o
  -7   8   2       90.48       75.03      7.87 o
  -6   8   2        2.29        3.49      5.01 o
  -5   8   2      321.52      339.50     19.47 o
  -4   8   2        0.62        0.31      4.81 o
  -3   8   2      129.67      110.34      8.82 o
  -2   8   2        1.30        6.30      3.23 o
  -1   8   2      977.96      918.20     14.14 o
   0   8   2        4.89        7.23      3.13 o
   1   8   2      102.85       94.58      5.33 o
   2   8   2        5.97        8.15      3.36 o
   3   8   2       84.88       71.19      4.83 o
   4   8   2       26.18       20.26      5.07 o
   5   8   2        0.62        4.07      3.89 o
   6   8   2       13.72       18.76      4.87 o
   7   8   2       14.80        7.83      4.51 o
   8   8   2        2.39        8.38      8.03 o
   9   8   2        9.15       12.51      6.07 o
  10   8   2        0.08        3.09      5.68 o
  11   8   2        5.40       10.69      5.89 o
  12   8   2       14.96       26.94     11.43 o
  13   8   2       15.18       25.57     18.23 o
  14   8   2        0.13        0.90     14.21 o
  15   8   2        2.59       20.39     10.51 o
 -13   9   2        1.86       -3.71      8.65 o
 -12   9   2        1.44        3.48     11.74 o
 -11   9   2        0.59       16.52      7.20 o
 -10   9   2        2.17        4.23      6.76 o
  -9   9   2        0.80        7.97      6.33 o
  -8   9   2       25.24       33.72      7.64 o
  -7   9   2        5.21        0.00      5.68 o
  -6   9   2       28.15       27.22      6.99 o
  -5   9   2       17.45       14.21      5.68 o
  -4   9   2        1.68       -1.40      4.75 o
  -3   9   2      136.81      144.59      9.83 o
  -2   9   2       68.64       66.74      7.20 o
  -1   9   2       15.73       17.10      7.42 o
   0   9   2        9.86        3.14      5.87 o
   1   9   2       49.59       48.66      4.71 o
   2   9   2        0.11        0.89      3.39 o
   3   9   2       11.49        7.61      4.39 o
   4   9   2       21.64       28.26      5.20 o
   5   9   2       25.75       28.90      5.46 o
   6   9   2        0.17        1.83      5.35 o
   7   9   2       16.27        9.71     12.05 o
   8   9   2        0.22       -0.40      5.87 o
   9   9   2        0.39        5.38      5.89 o
  10   9   2       20.08       18.74      6.76 o
  11   9   2        0.40        6.76      6.51 o
  12   9   2        5.62       19.16      9.27 o
  -8  10   2       10.24        7.56      8.03 o
  -7  10   2        2.59       14.95      8.03 o
  -6  10   2        7.48       12.98      9.89 o
  -5  10   2       41.29       46.35     11.74 o
  -4  10   2       23.82       51.29     11.74 o
  -3  10   2        8.61        8.65      8.65 o
  -2  10   2        6.29       23.48      9.27 o
  -1  10   2        4.50        2.82      6.80 o
   0  10   2       11.98       21.94      6.12 o
   1  10   2        6.29        9.11      5.89 o
   2  10   2        0.12       -6.18      6.80 o
   3  10   2       33.11       41.41     10.51 o
   4  10   2        2.66       15.20      6.51 o
   5  10   2       44.98       55.12      8.51 o
   6  10   2        0.80        4.75      6.24 o
   7  10   2        4.13        8.08      6.51 o
   8  10   2       19.62       15.37      6.76 o
 -21   0   3       13.39       10.51      6.18 o
 -19   0   3        2.28        8.76      3.36 o
 -17   0   3        4.56        7.51      3.21 o
 -15   0   3     1115.13     1126.39     19.15 o
 -13   0   3      285.59      283.99      7.14 o
 -11   0   3      499.38      535.78      8.65 o
  -9   0   3     1257.56     1231.17     15.88 o
  -7   0   3      226.02      231.79      4.28 o
  -5   0   3    18163.33    17140.84    187.40 o
  -3   0   3       10.12        9.79      0.63 o
  -1   0   3     5113.08     4808.06     47.32 o
   1   0   3       93.94       82.42      1.78 o
   3   0   3     8579.22     8614.08     86.12 o
   5   0   3     3463.18     3572.68     35.98 o
   7   0   3     1005.50     1179.06     14.90 o
   9   0   3     3234.82     3474.42     40.32 o
  11   0   3       62.56       51.35      2.67 o
  13   0   3      277.32      284.06      6.43 o
  15   0   3       33.04       40.14      3.68 o
  17   0   3      234.57      228.25     10.97 o
  19   0   3        1.80       -1.55      3.06 o
  21   0   3        4.44        4.94      5.56 o
 -23   1   3        0.31       -1.85      5.56 o
 -22   1   3        1.63       -1.99      3.66 o
 -21   1   3        4.02        9.36      3.25 o
 -20   1   3        8.15        8.79      3.19 o
 -19   1   3       41.31       40.08      3.86 o
 -18   1   3        3.54       -1.36      2.28 o
 -17   1   3       11.55       13.66      2.68 o
 -16   1   3      635.50      629.49      9.85 o
 -15   1   3       34.25       26.26      2.17 o
 -14   1   3      552.32      534.00      7.17 o
 -13   1   3      803.02      784.38      9.13 o
 -12   1   3      105.50       95.00      2.82 o
 -11   1   3      237.92      282.92      4.40 o
 -10   1   3     1713.01     1725.37     16.35 o
  -9   1   3     1609.98     1761.54     16.45 o
  -8   1   3     1319.20     1353.10     12.88 o
  -7   1   3      705.63      597.34      5.84 o
  -6   1   3      587.33      625.77      5.96 o
  -5   1   3     8510.54     7877.09     57.74 o
  -4   1   3     1508.82     1622.42     12.51 o
  -3   1   3      265.53      241.88      4.84 o
  -2   1   3        5.30        4.89      0.48 o
  -1   1   3      160.74      158.50      2.49 o
   0   1   3     2253.04     2180.92     30.10 o
   1   1   3      356.20      344.52      3.68 o
   2   1   3     1605.79     1522.85     12.41 o
   3   1   3     5357.63     5299.55     41.61 o
   4   1   3       31.57       36.17      0.98 o
   5   1   3     4362.23     4183.10     33.95 o
   6   1   3      301.65      356.05      3.41 o
   7   1   3      234.88      228.57      3.32 o
   8   1   3      651.61      688.99      6.04 o
   9   1   3      701.29      754.93      7.49 o
  10   1   3        4.99        7.85      1.11 o
  11   1   3      167.50      185.53      3.24 o
  12   1   3        3.29        4.20      1.30 o
  13   1   3      456.48      482.61      7.21 o
  14   1   3       64.35       51.58      2.82 o
  15   1   3        0.03       -1.45      1.45 o
  16   1   3       22.80       17.13      2.84 o
  17   1   3        4.95        6.10      2.52 o
  18   1   3       31.60       32.77      3.66 o
  19   1   3       51.48       44.16      3.86 o
  20   1   3        0.64       -2.85      2.85 o
  21   1   3       20.43       32.88      4.25 o
  22   1   3       13.04       14.21      6.18 o
 -23   2   3        0.01       -3.71     10.51 o
 -22   2   3        2.09       -1.55      5.56 o
 -21   2   3        0.61       -1.16      3.73 o
 -20   2   3        5.84        1.25      5.10 o
 -19   2   3        8.88        3.58      3.40 o
 -18   2   3       75.82       65.43      7.85 o
 -17   2   3       38.48       41.77      3.76 o
 -16   2   3        0.49       -1.79      1.86 o
 -15   2   3        1.36       -1.77      1.77 o
 -14   2   3       77.79       75.76      3.23 o
 -13   2   3      112.35      113.39      3.56 o
 -12   2   3       68.09       61.18      2.72 o
 -11   2   3        9.22       10.15      1.42 o
 -10   2   3      521.09      638.15      7.28 o
  -9   2   3     1791.82     1840.98     18.33 o
  -8   2   3     3513.03     3425.33     35.73 o
  -7   2   3     4820.85     5032.87     50.94 o
  -6   2   3      375.85      356.88      5.24 o
  -5   2   3      670.07      726.22     11.28 o
  -4   2   3        7.23       11.63      1.20 o
  -3   2   3     1258.12     1208.61     25.88 o
  -2   2   3     2150.28     2214.86     25.88 o
  -1   2   3     2973.51     2871.99     32.98 o
   0   2   3      257.50      235.12      4.16 o
   1   2   3     3526.18     3540.83     32.58 o
   2   2   3    13791.92    13503.01    223.65 o
   3   2   3     2743.01     2909.21     33.45 o
   4   2   3     1060.83     1083.30     16.11 o
   5   2   3     4174.35     4472.30     51.28 o
   6   2   3      221.98      216.07      2.94 o
   7   2   3      114.33      118.85      1.79 o
   8   2   3      245.38      274.05      3.23 o
   9   2   3      770.10      879.75      8.54 o
  10   2   3       13.67       14.19      1.21 o
  11   2   3        2.06       -1.12      1.12 o
  12   2   3       41.51       44.31      2.64 o
  13   2   3       12.03       12.40      2.01 o
  14   2   3       58.93       49.50      4.15 o
  15   2   3        2.41        2.21      3.11 o
  16   2   3       32.78       38.20      2.93 o
  17   2   3      169.65      175.04      6.04 o
  18   2   3        0.33       -0.23      3.10 o
  19   2   3        0.19       -3.06      3.10 o
  20   2   3        2.02        3.71      3.73 o
  21   2   3       41.87       42.58      5.08 o
 -22   3   3        4.39        6.80     11.12 o
 -21   3   3        8.32       12.15      4.47 o
 -20   3   3       36.80       41.49      5.26 o
 -19   3   3        0.98        0.57      3.53 o
 -18   3   3        1.60       -0.86      2.90 o
 -17   3   3        7.53        4.63      3.09 o
 -16   3   3      229.96      221.08      7.18 o
 -15   3   3        1.66       -2.47      2.47 o
 -14   3   3       43.91       49.61      3.27 o
 -13   3   3        1.49       -1.82      1.89 o
 -12   3   3        2.63        1.28      2.50 o
 -11   3   3      734.10      744.01     10.50 o
 -10   3   3        2.43        0.29      1.42 o
  -9   3   3      115.95      123.03      3.38 o
  -8   3   3     1034.79     1162.80     13.72 o
  -7   3   3      741.94      768.86     10.14 o
  -6   3   3     2676.82     2857.70     30.35 o
  -5   3   3      377.47      347.70      6.96 o
  -4   3   3       47.45       53.90      3.98 o
  -3   3   3      608.55      602.77      9.01 o
  -2   3   3     2797.06     2849.56     33.44 o
  -1   3   3      298.00      308.15      5.55 o
   0   3   3      436.60      455.85      7.25 o
   1   3   3      501.13      479.71      7.39 o
   2   3   3     1118.42     1128.03     16.48 o
   3   3   3      268.52      272.52      4.88 o
   4   3   3      707.06      695.47     15.29 o
   5   3   3       87.24       75.39      5.00 o
   6   3   3      257.06      236.30      5.33 o
   7   3   3       28.58       53.54      2.95 o
   8   3   3      193.94      203.64      4.34 o
   9   3   3      813.54      793.83      8.53 o
  10   3   3     1067.93     1081.19     12.53 o
  11   3   3      294.94      263.37      6.49 o
  12   3   3      765.15      783.74     13.92 o
  13   3   3      194.83      193.22      6.20 o
  14   3   3      442.74      451.37      9.66 o
  15   3   3        2.41       -2.63      2.63 o
  16   3   3       47.52       48.64      4.33 o
  17   3   3       85.30       87.15      6.37 o
  18   3   3        2.23        0.43      3.10 o
  19   3   3        3.30        5.20      3.58 o
  20   3   3       14.59       11.19      4.10 o
  21   3   3       10.20        9.89      9.89 o
  22   3   3        0.01       -3.09      9.27 o
 -21   4   3        0.35        5.56     10.51 o
 -20   4   3       18.10       17.76      6.01 o
 -19   4   3        1.89        6.84      3.45 o
 -18   4   3        9.43       11.57      3.32 o
 -17   4   3        8.30        4.65      4.37 o
 -16   4   3        4.18        2.36      2.93 o
 -15   4   3      230.71      229.73      7.20 o
 -14   4   3       25.10       19.52      4.72 o
 -13   4   3       18.00       15.36      2.90 o
 -12   4   3       44.99       45.20      3.34 o
 -11   4   3      199.71      221.85      7.48 o
 -10   4   3        8.69        6.38      1.60 o
  -9   4   3        4.06        2.56      1.26 o
  -8   4   3      669.03      627.29     11.77 o
  -7   4   3      304.14      288.04      5.63 o
  -6   4   3        5.27        7.68      1.66 o
  -5   4   3       28.57       21.21      2.11 o
  -4   4   3      600.77      651.28     10.14 o
  -3   4   3      992.24      979.48     13.73 o
  -2   4   3      222.73      195.18      7.23 o
  -1   4   3       24.39       26.20      2.16 o
   0   4   3      248.17      212.29      8.21 o
   1   4   3      318.91      303.84      6.36 o
   2   4   3      176.57      179.38      4.50 o
   3   4   3      156.73      178.57      4.37 o
   4   4   3      766.13      796.73     12.29 o
   5   4   3       29.34       14.53      1.17 o
   6   4   3      258.45      311.58      6.28 o
   7   4   3      586.52      624.13     10.69 o
   8   4   3     1559.29     1721.18     23.30 o
   9   4   3      384.03      349.77      8.04 o
  10   4   3      286.12      279.72      7.48 o
  11   4   3      529.15      488.63      9.31 o
  12   4   3      557.57      544.56     10.31 o
  13   4   3       35.76       41.97      3.65 o
  14   4   3       89.80       98.22      5.08 o
  15   4   3       62.35       71.42      4.78 o
  16   4   3        1.54        2.69      3.13 o
  17   4   3        0.94        1.82      3.23 o
  18   4   3        2.51        5.66      4.93 o
  19   4   3       20.80       23.57      4.06 o
  20   4   3        0.00        2.73      5.03 o
  21   4   3        4.84       -3.71      9.27 o
 -20   5   3       47.29       70.99     10.91 o
 -19   5   3       54.24       59.97      5.25 o
 -18   5   3        0.05       -0.67      3.20 o
 -17   5   3        0.39       -4.16      4.16 o
 -16   5   3       28.79       31.87      5.33 o
 -15   5   3        6.84       13.37      4.47 o
 -14   5   3      247.50      279.40     10.94 o
 -13   5   3       76.06       68.64      5.51 o
 -12   5   3      115.98      119.92      6.55 o
 -11   5   3       37.99       35.38      4.23 o
 -10   5   3        6.17        2.83      4.57 o
  -9   5   3        2.66        4.37      2.51 o
  -8   5   3       69.46       78.78      5.76 o
  -7   5   3      421.91      414.15      8.47 o
  -6   5   3      464.65      456.60      8.45 o
  -5   5   3       52.28       50.40      2.93 o
  -4   5   3      357.53      369.85      7.40 o
  -3   5   3       63.10       67.68      3.36 o
  -2   5   3      202.62      204.24      5.80 o
  -1   5   3        0.23       -0.23      2.85 o
   0   5   3       23.69        8.34      2.16 o
   1   5   3       37.66       41.47      2.76 o
   2   5   3      144.40      128.28      4.38 o
   3   5   3      288.79      289.81      5.75 o
   4   5   3      400.47      397.89      6.87 o
   5   5   3      146.91      151.10      4.42 o
   6   5   3      692.82      736.13     26.35 o
   7   5   3        3.25        1.06      3.16 o
   8   5   3      574.63      580.83     13.91 o
   9   5   3      392.54      380.38      8.89 o
  10   5   3       42.83       24.95      3.55 o
  11   5   3      122.59      128.52      6.61 o
  12   5   3      280.11      273.69     11.49 o
  13   5   3      342.24      328.53     10.68 o
  14   5   3       17.85       23.45      4.81 o
  15   5   3       27.41       31.96      5.36 o
  16   5   3        6.17       10.53      4.60 o
  17   5   3       88.59       94.38      7.26 o
  18   5   3       18.37       29.20      7.83 o
  19   5   3        0.19       -5.08      5.79 o
  20   5   3        4.52        4.26      4.31 o
 -19   6   3        4.48        5.56      9.27 o
 -18   6   3       25.08       38.01      6.13 o
 -17   6   3        2.20        3.45      4.53 o
 -16   6   3        4.36       -1.94      4.33 o
 -15   6   3        5.27        3.71      4.10 o
 -14   6   3       64.46       66.28      8.27 o
 -13   6   3       31.64       47.00      7.42 o
 -12   6   3        2.33       -3.35      4.45 o
 -11   6   3        0.44       -4.45      4.45 o
 -10   6   3      301.49      291.57     12.84 o
  -9   6   3        7.47        2.47      4.81 o
  -8   6   3      364.33      375.24     14.16 o
  -7   6   3      117.33      113.34      5.74 o
  -6   6   3       45.70       43.98      3.19 o
  -5   6   3       64.76       60.54      4.38 o
  -4   6   3        6.60        7.73      2.21 o
  -3   6   3       87.99       98.47      4.33 o
  -2   6   3      488.49      465.55      9.17 o
  -1   6   3        0.24        0.66      2.13 o
   0   6   3      102.52      103.69      4.33 o
   1   6   3        8.09       -0.37      2.07 o
   2   6   3       59.06       62.14      3.37 o
   3   6   3      189.51      170.49      4.88 o
   4   6   3       70.96       60.33      4.19 o
   5   6   3      141.28      139.60      5.40 o
   6   6   3      178.36      158.96      5.76 o
   7   6   3        3.75        1.14      3.36 o
   8   6   3        9.82       16.81      4.25 o
   9   6   3       17.16       21.32      4.61 o
  10   6   3      347.64      336.02     14.23 o
  11   6   3        0.54        1.85      5.01 o
  12   6   3        0.10       -4.33      4.81 o
  13   6   3       22.19       20.39     12.98 o
  14   6   3       48.95       55.17      7.39 o
  15   6   3        1.70       -3.28      5.05 o
  16   6   3       40.68       48.12      6.13 o
  17   6   3       17.32       16.85      5.44 o
  18   6   3        7.36        2.97      5.09 o
  19   6   3        5.18       19.78      9.89 o
 -18   7   3       15.83       17.92      9.89 o
 -17   7   3        2.76        0.00      8.65 o
 -16   7   3        8.88       11.20      7.39 o
 -15   7   3        0.98        2.64      6.33 o
 -14   7   3       13.49       11.04     10.51 o
 -13   7   3        1.88        1.14      5.63 o
 -12   7   3       62.97       60.89      8.08 o
 -11   7   3        8.77       -4.03      4.90 o
 -10   7   3        0.32        4.20      5.25 o
  -9   7   3       22.86       23.18      6.07 o
  -8   7   3       12.82       19.16      5.68 o
  -7   7   3      190.52      196.09     13.29 o
  -6   7   3      128.54      113.22      8.51 o
  -5   7   3      152.84      143.30      6.53 o
  -4   7   3       38.85       38.63      3.56 o
  -3   7   3      146.60      140.80      7.44 o
  -2   7   3       58.61       50.65      4.73 o
  -1   7   3       42.96       42.20      3.37 o
   0   7   3       35.83       29.76      3.07 o
   1   7   3       51.02       41.04      3.17 o
   2   7   3      604.70      581.94     11.75 o
   3   7   3      150.92      129.71      5.62 o
   4   7   3       14.96        7.94      4.28 o
   5   7   3        1.74        3.60      3.07 o
   6   7   3       72.31       69.38      5.82 o
   7   7   3      102.86      111.40      8.56 o
   8   7   3      331.94      311.07     11.18 o
   9   7   3      120.76      100.08      7.12 o
  10   7   3       20.59       22.59      6.24 o
  11   7   3       18.02       23.62      6.76 o
  12   7   3        7.32       -2.34      5.01 o
  13   7   3       57.10       57.11      8.27 o
  14   7   3        0.26       -5.03      5.03 o
  15   7   3       10.13       21.22      7.56 o
  16   7   3        6.35        8.96      7.11 o
  17   7   3       16.79       17.92     11.12 o
 -15   8   3        0.01        1.24      9.27 o
 -14   8   3       11.32        6.63      8.65 o
 -13   8   3        4.59       11.34      6.95 o
 -12   8   3        8.99        8.72      6.33 o
 -11   8   3       12.82       10.06      6.33 o
 -10   8   3        0.94        6.48      8.65 o
  -9   8   3       62.18       64.01     11.74 o
  -8   8   3       81.58       63.19      8.30 o
  -7   8   3      174.48      155.23     10.26 o
  -6   8   3       26.14       25.34      6.55 o
  -5   8   3      148.83      155.51     10.02 o
  -4   8   3       38.22       42.52      6.55 o
  -3   8   3      158.65      135.91      6.97 o
  -2   8   3      159.79      145.72      5.56 o
  -1   8   3      139.99      125.81      5.78 o
   0   8   3       50.61       44.57      4.24 o
   1   8   3       88.91       93.33      5.40 o
   2   8   3      219.21      199.67      7.31 o
   3   8   3       10.90       11.97      3.56 o
   4   8   3       20.48       18.38      4.34 o
   5   8   3      140.81      150.79     10.78 o
   6   8   3        0.30       -0.51      5.66 o
   7   8   3        0.00       -4.03      4.03 o
   8   8   3        0.00       -0.40      4.12 o
   9   8   3        7.52       10.09      6.49 o
  10   8   3        0.05        6.25      5.79 o
  11   8   3       18.03        8.96      7.11 o
  12   8   3        9.76       23.31     12.98 o
  13   8   3       18.39       21.29      7.12 o
  14   8   3        1.04        3.15      7.73 o
  15   8   3       33.41       30.28     11.74 o
 -13   9   3       12.62        7.42      9.27 o
 -12   9   3       16.29        7.11      6.99 o
 -11   9   3       30.07       35.77      8.30 o
 -10   9   3       23.04       23.18      7.43 o
  -9   9   3       16.18       19.08      7.11 o
  -8   9   3        3.93       -4.33      6.12 o
  -7   9   3       86.72      109.13      9.83 o
  -6   9   3        1.84        8.25      6.07 o
  -5   9   3       35.01       32.61      8.03 o
  -4   9   3       43.32       51.14      7.43 o
  -3   9   3       57.65       58.09     10.51 o
  -2   9   3        0.09       -0.59      4.30 o
  -1   9   3       13.11       14.21      5.24 o
   0   9   3       49.82       48.66     10.30 o
   1   9   3       70.86       69.14      5.09 o
   2   9   3       85.35       77.98      5.40 o
   3   9   3       25.59       34.47      5.46 o
   4   9   3      171.28      194.96     11.72 o
   5   9   3       11.25        5.54      4.53 o
   6   9   3        2.05        6.22      4.56 o
   7   9   3       15.15        9.58      6.49 o
   8   9   3        1.80        5.97      5.89 o
   9   9   3        5.16        8.40      6.51 o
  10   9   3        0.69       10.85      6.95 o
  11   9   3        4.66       12.67      6.55 o
  12   9   3        3.44       13.60      9.27 o
  -8  10   3       67.20       69.33      9.83 o
  -7  10   3        1.74        6.06      6.51 o
  -6  10   3       19.14       20.39     10.51 o
  -5  10   3       41.94       39.55     11.12 o
  -4  10   3       22.94       25.96      9.27 o
  -3  10   3       22.76       33.99     10.51 o
  -2  10   3       16.60       24.10      9.89 o
  -1  10   3        1.95        7.75      5.63 o
   0  10   3        3.81        7.69      5.45 o
   1  10   3        0.00        7.71      5.45 o
   2  10   3       18.51       28.43      9.27 o
   3  10   3        3.54       -1.24      7.42 o
   4  10   3       14.87       14.27      6.76 o
   5  10   3       83.01       90.84      9.77 o
   6  10   3        7.02       12.69      9.58 o
   7  10   3        2.58       20.94      7.39 o
   8  10   3        3.90        1.97      8.34 o
 -22   0   4       54.26       57.47      8.65 o
 -20   0   4       58.33       62.18      4.75 o
 -18   0   4     1159.35     1228.20     21.47 o
 -16   0   4      957.39      958.11     17.44 o
 -14   0   4       42.15       32.94      2.75 o
 -12   0   4      163.63      184.11      4.85 o
 -10   0   4      468.54      466.46      7.66 o
  -8   0   4     1956.49     2321.80     27.56 o
  -6   0   4       17.71       27.53      2.41 o
  -4   0   4    44104.73    38409.31   1102.75 o
  -2   0   4      645.33      540.57      6.94 o
   0   0   4       57.16       43.34      1.85 o
   2   0   4    14705.25    14071.09    155.76 o
   4   0   4     1616.00     1573.95     18.54 o
   6   0   4     1267.54     1255.16     13.92 o
   8   0   4     4522.65     4680.52     47.59 o
  10   0   4        6.86        9.62      2.00 o
  12   0   4      145.07      160.79      4.68 o
  14   0   4      288.50      265.52      6.43 o
  16   0   4       18.40       13.12      2.98 o
  18   0   4       32.59       34.39      4.37 o
  20   0   4        7.42        6.80      5.56 o
 -23   1   4        1.41        6.80      6.18 o
 -22   1   4       26.10       18.32      4.33 o
 -21   1   4       23.47       24.99      3.65 o
 -20   1   4      128.75      149.62      5.95 o
 -19   1   4       10.19        8.55      2.72 o
 -18   1   4        7.07        3.38      2.51 o
 -17   1   4       22.15       25.33      2.72 o
 -16   1   4      383.64      413.90      7.14 o
 -15   1   4      254.24      244.92      4.80 o
 -14   1   4      191.67      204.08      4.28 o
 -13   1   4      137.44      124.15      3.30 o
 -12   1   4       19.38       23.07      4.40 o
 -11   1   4      203.12      207.63      3.75 o
 -10   1   4       25.51       30.79      1.70 o
  -9   1   4      231.41      242.80      3.91 o
  -8   1   4      596.74      610.92      6.77 o
  -7   1   4     8895.18     9365.34     72.92 o
  -6   1   4     4531.15     5014.06     39.59 o
  -5   1   4     5237.17     5208.72     38.51 o
  -4   1   4     9098.39     8582.70     62.78 o
  -3   1   4    41842.88    35591.50    510.87 o
  -2   1   4     6206.40     5907.61     65.30 o
  -1   1   4     4855.63     5021.54     72.26 o
   0   1   4    14806.00    14183.13    142.88 o
   1   1   4       39.34       26.49      0.96 o
   2   1   4     5716.14     5671.47     44.35 o
   3   1   4      108.34       95.07      1.70 o
   4   1   4      253.74      248.10      2.93 o
   5   1   4      213.46      240.35      2.41 o
   6   1   4      198.92      199.20      2.39 o
   7   1   4       75.51       60.58      2.02 o
   8   1   4      539.29      629.50      5.77 o
   9   1   4      100.73       82.80      1.98 o
  10   1   4      303.91      352.57      4.52 o
  11   1   4       29.08       32.09      1.60 o
  12   1   4       42.71       41.57      1.81 o
  13   1   4        9.51       12.97      1.77 o
  14   1   4      111.57      108.56      3.29 o
  15   1   4      112.21      110.68      3.38 o
  16   1   4       12.25       16.04      2.84 o
  17   1   4       10.86        5.24      3.21 o
  18   1   4        0.58       -1.44      2.52 o
  19   1   4       10.19        3.05      2.75 o
  20   1   4        0.54       -2.85      2.85 o
  21   1   4       10.29       11.40      3.53 o
 -23   2   4       10.94      -10.51     10.51 o
 -22   2   4       30.05       33.20     12.67 o
 -21   2   4        5.53        9.09      4.15 o
 -20   2   4        0.04        0.89      3.40 o
 -19   2   4        2.43        4.87      3.51 o
 -18   2   4       21.84       16.99      5.90 o
 -17   2   4       37.05       35.05      2.97 o
 -16   2   4       15.63       12.52      2.23 o
 -15   2   4      231.28      227.06      5.09 o
 -14   2   4      122.33      114.25      3.86 o
 -13   2   4        3.82        1.98      1.57 o
 -12   2   4      305.12      311.34      5.44 o
 -11   2   4        3.32        7.76      1.71 o
 -10   2   4     1387.99     1396.88     13.56 o
  -9   2   4      797.77      859.51      9.80 o
  -8   2   4      137.28      133.48      4.27 o
  -7   2   4     4490.07     4367.48     44.75 o
  -6   2   4      617.75      617.07      8.61 o
  -5   2   4    14358.08    14952.64    134.30 o
  -4   2   4     1140.21     1216.50     12.09 o
  -3   2   4     1728.23     1844.42     22.09 o
  -2   2   4    17110.75    16222.06    177.97 o
  -1   2   4     2517.98     2625.15     30.44 o
   0   2   4    12529.70    12253.69    147.39 o
   1   2   4    18467.81    17496.84    236.56 o
   2   2   4     3653.35     3751.71     37.90 o
   3   2   4        0.53        1.59      0.94 o
   4   2   4      494.58      484.35      8.62 o
   5   2   4       53.56       61.09      3.39 o
   6   2   4       59.71       56.69      1.56 o
   7   2   4       17.74       12.54      1.12 o
   8   2   4        9.73       11.88      0.96 o
   9   2   4      433.39      394.21      4.76 o
  10   2   4       41.70       32.11      1.44 o
  11   2   4        4.06        3.10      1.36 o
  12   2   4      188.49      157.98      3.87 o
  13   2   4      213.88      203.16      5.03 o
  14   2   4      199.68      207.72      5.41 o
  15   2   4      104.96      103.68      4.50 o
  16   2   4       42.36       40.28      3.08 o
  17   2   4        5.43        0.69      2.20 o
  18   2   4        1.67       -3.49      5.00 o
  19   2   4        5.96        4.00      3.53 o
  20   2   4       10.23       13.14      4.10 o
  21   2   4        0.31       -5.56      6.18 o
 -22   3   4        0.54       -4.33     10.51 o
 -21   3   4        5.31        0.00      5.53 o
 -20   3   4       13.64       19.80      4.37 o
 -19   3   4        2.49        4.22      3.56 o
 -18   3   4       10.52       12.55      3.45 o
 -17   3   4       95.29       85.74      4.96 o
 -16   3   4       16.41        9.66      4.40 o
 -15   3   4       58.64       49.36      3.99 o
 -14   3   4       15.29       13.11      4.65 o
 -13   3   4      224.28      208.44      5.46 o
 -12   3   4       28.66       22.51      2.31 o
 -11   3   4      172.79      186.48      5.52 o
 -10   3   4      100.34       99.15      3.34 o
  -9   3   4      603.12      689.03      9.51 o
  -8   3   4      682.87      709.71     12.15 o
  -7   3   4     3898.20     4456.85     41.46 o
  -6   3   4     1674.50     1688.89     18.55 o
  -5   3   4     3580.10     3717.54     43.16 o
  -4   3   4       67.16       94.96      4.70 o
  -3   3   4    10129.19    10144.39    112.78 o
  -2   3   4      170.32      133.12      3.54 o
  -1   3   4        5.68       14.68      1.55 o
   0   3   4      421.55      394.82      6.63 o
   1   3   4        7.71       17.97      1.61 o
   2   3   4     2688.93     2628.01     30.94 o
   3   3   4     1690.09     1744.95     23.68 o
   4   3   4        0.68        2.24      1.04 o
   5   3   4      725.67      733.01     12.28 o
   6   3   4      527.13      495.75      8.89 o
   7   3   4      337.82      386.40      6.08 o
   8   3   4      671.82      687.90      9.59 o
   9   3   4     1130.51     1211.89     13.57 o
  10   3   4     1442.42     1435.24     17.77 o
  11   3   4      126.90      125.52      4.32 o
  12   3   4      442.89      412.09      8.65 o
  13   3   4       42.23       51.25      3.65 o
  14   3   4       28.77       29.51      3.49 o
  15   3   4      151.33      151.98      6.01 o
  16   3   4        8.44        4.03      3.07 o
  17   3   4       14.89       18.29      5.00 o
  18   3   4        0.01       -2.89      2.89 o
  19   3   4       15.50       13.76      4.26 o
  20   3   4        3.20        1.81      3.72 o
  21   3   4        0.00       10.51      9.89 o
  22   3   4        6.54       22.87     11.12 o
 -21   4   4        8.00        8.65     11.74 o
 -20   4   4        1.05        9.46      4.71 o
 -19   4   4       24.68       29.78      4.27 o
 -18   4   4       44.49       51.77      4.68 o
 -17   4   4        0.01       -2.84      2.84 o
 -16   4   4        3.95        7.77      3.17 o
 -15   4   4       32.98       34.50      4.28 o
 -14   4   4       68.76       69.10      4.28 o
 -13   4   4        5.35       -1.20      4.22 o
 -12   4   4       94.05       97.49      5.15 o
 -11   4   4      238.05      225.44      5.14 o
 -10   4   4       39.91       51.14      2.56 o
  -9   4   4        0.09        0.42      2.06 o
  -8   4   4        7.01        6.95      3.03 o
  -7   4   4     1146.75     1177.62     17.83 o
  -6   4   4        4.37        6.81      1.66 o
  -5   4   4     4641.45     4883.59     56.52 o
  -4   4   4      250.57      262.81      7.14 o
  -3   4   4      232.42      293.97      6.06 o
  -2   4   4     1543.36     1434.71     18.84 o
  -1   4   4      597.13      586.33      9.42 o
   0   4   4     1955.13     1976.29     24.64 o
   1   4   4      552.39      538.06      9.79 o
   2   4   4      260.22      306.80      5.96 o
   3   4   4      239.24      197.04      4.57 o
   4   4   4      556.22      546.39      8.04 o
   5   4   4      462.37      447.22     10.97 o
   6   4   4      623.32      642.02     10.61 o
   7   4   4      236.16      217.26      5.87 o
   8   4   4     1043.53      986.03     15.45 o
   9   4   4       20.66       20.15      2.80 o
  10   4   4       76.54       69.29      4.26 o
  11   4   4      210.86      226.54      6.33 o
  12   4   4      947.21      911.16     14.92 o
  13   4   4        0.74        1.66      2.61 o
  14   4   4       12.68        6.86      3.06 o
  15   4   4       82.97       76.81      4.88 o
  16   4   4        3.10       -1.20      2.83 o
  17   4   4       31.46       32.61      4.05 o
  18   4   4        0.30        3.49      3.31 o
  19   4   4       18.24       11.21      4.84 o
  20   4   4        5.99        7.89      5.24 o
  21   4   4        2.17        6.80     10.51 o
 -20   5   4       29.65       47.50      6.01 o
 -19   5   4        0.66       -3.35      3.35 o
 -18   5   4        0.01       -1.82      3.18 o
 -17   5   4        1.97        7.87      4.52 o
 -16   5   4       70.67       67.78      6.49 o
 -15   5   4       42.82       47.73      5.69 o
 -14   5   4       10.96       14.01      4.47 o
 -13   5   4       38.22       38.74      4.70 o
 -12   5   4        7.50        6.53      3.48 o
 -11   5   4      124.48      125.46      9.18 o
 -10   5   4        0.09       -0.18      2.41 o
  -9   5   4       26.33       22.57      3.27 o
  -8   5   4       44.97       38.85      3.66 o
  -7   5   4        0.82       -1.62      1.62 o
  -6   5   4      109.90      119.42      4.30 o
  -5   5   4      627.13      628.92     10.54 o
  -4   5   4       88.43       80.32      3.82 o
  -3   5   4        5.56       13.46      4.46 o
  -2   5   4        6.76        7.26      2.19 o
  -1   5   4     1429.12     1366.33     18.85 o
   0   5   4      178.47      179.76      5.53 o
   1   5   4       97.81       94.51      3.91 o
   2   5   4     1582.09     1620.85     21.35 o
   3   5   4        5.35        7.62      2.04 o
   4   5   4      141.68      133.98      3.97 o
   5   5   4      341.83      327.89     10.35 o
   6   5   4     1130.87     1099.56     20.21 o
   7   5   4       14.66       15.08      3.68 o
   8   5   4      517.39      511.79     10.23 o
   9   5   4      727.33      719.50     13.08 o
  10   5   4      613.41      628.94     12.38 o
  11   5   4      152.98      176.50      6.85 o
  12   5   4        1.13       -0.23      4.90 o
  13   5   4      213.36      220.98     14.21 o
  14   5   4       89.28       93.72      6.66 o
  15   5   4       58.63       55.22      5.86 o
  16   5   4        0.46        4.72      4.34 o
  17   5   4        7.30        8.54      4.77 o
  18   5   4       11.85        8.68      6.12 o
  19   5   4        0.66        0.98      4.23 o
  20   5   4        2.48       15.45      9.27 o
 -19   6   4        1.61        3.71      9.27 o
 -18   6   4        3.42        4.97      4.97 o
 -17   6   4        1.82       -0.01      5.98 o
 -16   6   4        2.79        2.43      4.53 o
 -15   6   4        0.73        5.36      5.89 o
 -14   6   4       58.48       55.13      8.27 o
 -13   6   4       17.53       12.18      6.07 o
 -12   6   4       82.52       67.97      7.83 o
 -11   6   4       20.29       18.20      5.79 o
 -10   6   4       92.89       89.77      7.83 o
  -9   6   4      186.79      154.16      9.83 o
  -8   6   4      256.06      233.12     11.36 o
  -7   6   4       39.21       40.54      4.04 o
  -6   6   4      185.51      160.57      7.55 o
  -5   6   4       16.91       25.02      2.87 o
  -4   6   4       65.72       69.60      3.72 o
  -3   6   4        6.08       10.61      2.46 o
  -2   6   4      147.93      150.71      5.31 o
  -1   6   4       93.71       87.56      4.16 o
   0   6   4        2.40       -0.64      1.99 o
   1   6   4       25.91       21.26      3.39 o
   2   6   4       29.31       19.81      2.93 o
   3   6   4      198.88      214.12      5.46 o
   4   6   4        3.19        4.95      2.56 o
   5   6   4      221.01      210.21      7.78 o
   6   6   4       97.30       99.98      6.67 o
   7   6   4      299.81      290.92     10.11 o
   8   6   4       90.93       82.24      6.28 o
   9   6   4       66.89       63.00      6.01 o
  10   6   4        0.18        2.72      3.97 o
  11   6   4      263.56      274.28     10.80 o
  12   6   4        6.05        0.16      5.01 o
  13   6   4       24.32       23.85      4.70 o
  14   6   4       14.99        9.49      4.42 o
  15   6   4        0.00        6.01      4.41 o
  16   6   4        0.19        3.05      4.45 o
  17   6   4       49.49       62.75      7.08 o
  18   6   4       21.10       32.79      8.27 o
 -18   7   4        0.20       -2.47      8.65 o
 -17   7   4        5.56        5.56      8.65 o
 -16   7   4        1.31       -4.28      7.73 o
 -15   7   4       26.36       28.74      7.39 o
 -14   7   4        8.61       -0.42      6.07 o
 -13   7   4       12.21       11.43      6.55 o
 -12   7   4       86.21      105.79     10.02 o
 -11   7   4       49.87       39.88      7.20 o
 -10   7   4        0.31        7.70      5.63 o
  -9   7   4       89.27       76.89      8.08 o
  -8   7   4       57.57       48.09      6.95 o
  -7   7   4     1101.39     1035.41     47.28 o
  -6   7   4       70.99       72.92      7.64 o
  -5   7   4      266.64      275.25      7.40 o
  -4   7   4      148.31      135.51      5.50 o
  -3   7   4       20.45       14.42      2.92 o
  -2   7   4        0.18       -1.37      2.41 o
  -1   7   4      356.26      359.25      8.83 o
   0   7   4        0.10       -1.82      2.56 o
   1   7   4        6.88        3.83      2.49 o
   2   7   4      123.97      105.27      5.16 o
   3   7   4       40.63       41.15      3.98 o
   4   7   4        6.69        7.97      3.30 o
   5   7   4      734.79      694.13     13.68 o
   6   7   4       99.86      101.42      7.85 o
   7   7   4      115.72      101.22      7.22 o
   8   7   4      138.15      128.51      8.59 o
   9   7   4       87.63       78.21      6.64 o
  10   7   4       11.79        4.80      4.36 o
  11   7   4        0.07        4.01      5.89 o
  12   7   4       13.02       12.51      6.33 o
  13   7   4        0.97        5.45      5.89 o
  14   7   4       89.21      102.85      9.77 o
  15   7   4       76.45      103.55     10.65 o
  16   7   4       39.17       50.39      9.15 o
  17   7   4       40.39       55.73      8.45 o
 -15   8   4       30.23       45.11     12.36 o
 -14   8   4       22.95       28.43      8.30 o
 -13   8   4        0.60        6.39      7.73 o
 -12   8   4        0.40       12.05      6.55 o
 -11   8   4        5.83        6.54      6.24 o
 -10   8   4      113.18      106.55     16.07 o
  -9   8   4       50.99       30.40     11.12 o
  -8   8   4      195.49      221.86     12.67 o
  -7   8   4       29.98       31.82      6.76 o
  -6   8   4        0.21       13.07      6.80 o
  -5   8   4      335.62      368.64     14.86 o
  -4   8   4        0.74        0.80      3.53 o
  -3   8   4       77.74       82.36      6.38 o
  -2   8   4       30.62       25.50      3.30 o
  -1   8   4      115.00      102.66      6.53 o
   0   8   4        1.46        1.42      2.98 o
   1   8   4       44.45       42.14      4.40 o
   2   8   4      211.19      207.72      9.54 o
   3   8   4       50.91       53.37      4.71 o
   4   8   4        0.04       -1.24      3.57 o
   5   8   4        7.78       10.71      4.28 o
   6   8   4      100.72      109.80      8.69 o
   7   8   4        1.06       -2.66      4.12 o
   8   8   4        9.80        9.62      4.56 o
   9   8   4       54.04       58.16      6.61 o
  10   8   4       18.10       19.44      6.68 o
  11   8   4        2.84        3.69      6.80 o
  12   8   4       15.63       14.63      7.20 o
  13   8   4       47.85       41.81     10.82 o
  14   8   4        8.93        3.71      8.65 o
  15   8   4        6.33       24.10     11.12 o
 -12   9   4        0.01        8.40      6.95 o
 -11   9   4        4.12        4.33      6.76 o
 -10   9   4       12.19        1.59     18.85 o
  -9   9   4       15.41       21.34     12.05 o
  -8   9   4       13.96       20.03      6.95 o
  -7   9   4      107.09       92.23      9.18 o
  -6   9   4       20.43       21.79      7.42 o
  -5   9   4        8.25        2.37     10.20 o
  -4   9   4       37.98       42.72      6.99 o
  -3   9   4       27.03       20.39      8.03 o
  -2   9   4       13.03       11.07      5.87 o
  -1   9   4      112.65      111.88     11.74 o
   0   9   4        7.28        5.26      3.47 o
   1   9   4       21.58       24.64      4.09 o
   2   9   4        0.00        3.67      3.34 o
   3   9   4       17.77       10.41      4.61 o
   4   9   4        2.35        5.39      4.62 o
   5   9   4        9.46       20.28      5.33 o
   6   9   4      106.67      119.17      8.29 o
   7   9   4        8.29       12.67      5.06 o
   8   9   4        3.44        3.55      4.72 o
   9   9   4       24.29       18.04      6.76 o
  10   9   4        8.66       10.55      6.51 o
  11   9   4       55.30       75.39      9.83 o
  12   9   4        7.94       24.10      9.89 o
  -8  10   4       49.82       64.25      9.83 o
  -7  10   4        7.19       12.98      9.89 o
  -6  10   4      126.99      171.81     17.30 o
  -5  10   4       79.88       87.14     12.98 o
  -4  10   4       11.42       11.74      9.27 o
  -3  10   4       41.69       60.56     11.12 o
  -2  10   4        5.81        1.85      8.03 o
  -1  10   4       34.14       35.20      6.76 o
   0  10   4        4.61       -4.97      5.01 o
   1  10   4       27.60       30.37      6.55 o
   2  10   4       23.09       29.05      9.27 o
   3  10   4        9.02       14.24      5.83 o
   4  10   4       14.13       14.83      5.35 o
   5  10   4       18.87       22.81      6.04 o
   6  10   4        1.90       11.74      6.55 o
   7  10   4       16.35       15.70      7.39 o
 -23   0   5        2.03       11.12      6.80 o
 -21   0   5       40.35       40.15      7.42 o
 -19   0   5      277.62      286.13      9.03 o
 -17   0   5        8.52       12.86      3.36 o
 -15   0   5        1.88       -2.60      2.60 o
 -13   0   5      124.41      113.20      4.82 o
 -11   0   5        0.21       -0.39      2.25 o
  -9   0   5     1132.02     1034.67     13.79 o
  -7   0   5       14.51       12.78      1.58 o
  -5   0   5     8336.94     7754.54     98.71 o
  -3   0   5     8936.30     8995.22    113.70 o
  -1   0   5     9273.16     8771.49     95.79 o
   1   0   5    38474.12    32062.97    695.41 o
   3   0   5     3458.96     3525.02     39.70 o
   5   0   5       95.37       91.83      2.61 o
   7   0   5      559.11      597.21      7.89 o
   9   0   5      176.55      173.59      3.86 o
  11   0   5      613.85      645.58     10.26 o
  13   0   5      125.09      115.44      4.23 o
  15   0   5       12.65       21.95      4.01 o
  17   0   5        2.32        1.55      5.87 o
  19   0   5       38.27       43.26      7.42 o
  21   0   5       59.78       78.49      9.27 o
 -23   1   5        1.91       -1.11      4.85 o
 -22   1   5        2.78       -2.60      3.78 o
 -21   1   5        7.85       10.13      4.28 o
 -20   1   5        2.90        2.49      2.80 o
 -19   1   5       47.03       52.62      4.19 o
 -18   1   5       29.37       21.29      2.97 o
 -17   1   5      290.10      329.84      6.24 o
 -16   1   5        6.87        0.40      2.46 o
 -15   1   5       26.01       23.62      2.19 o
 -14   1   5        4.92       -1.01      1.70 o
 -13   1   5      539.96      532.93      7.02 o
 -12   1   5      537.16      552.60      6.97 o
 -11   1   5      130.37      145.25      3.12 o
 -10   1   5      868.98      800.05      8.72 o
  -9   1   5     1711.50     1567.03     14.91 o
  -8   1   5     4325.38     4322.05     37.26 o
  -7   1   5     5436.61     5425.82     46.07 o
  -6   1   5        5.90        5.28      1.29 o
  -5   1   5     8696.90     8451.39     61.91 o
  -4   1   5    17767.87    16608.06    121.15 o
  -3   1   5      528.18      529.69      4.87 o
  -2   1   5      430.96      443.98      4.48 o
  -1   1   5       83.94       98.09      1.97 o
   0   1   5      627.62      634.93      5.54 o
   1   1   5     5711.91     5456.86     40.14 o
   2   1   5     3439.42     3415.70     27.01 o
   3   1   5     7171.56     7216.14     60.02 o
   4   1   5      630.37      637.00      5.82 o
   5   1   5     1911.02     2024.24     17.79 o
   6   1   5     2892.36     2956.47     21.44 o
   7   1   5     6571.90     7265.15     48.68 o
   8   1   5     2088.69     2275.65     17.11 o
   9   1   5      439.22      482.92      5.23 o
  10   1   5      206.01      207.76      3.25 o
  11   1   5       21.85       25.60      1.43 o
  12   1   5      543.53      571.87      6.67 o
  13   1   5       69.28       77.19      2.63 o
  14   1   5       10.15        4.19      1.72 o
  15   1   5       54.76       49.00      4.96 o
  16   1   5        1.00       -2.55      3.39 o
  17   1   5      133.91      136.56      5.34 o
  18   1   5       29.53       24.68      3.27 o
  19   1   5       44.49       36.21      4.15 o
  20   1   5        9.32        5.56      3.35 o
  21   1   5        9.39        4.53      3.57 o
 -23   2   5        2.06       -3.09     10.51 o
 -22   2   5        0.09        1.68      9.27 o
 -21   2   5        2.73       -0.20      3.81 o
 -20   2   5        8.90       12.28      3.95 o
 -19   2   5       30.53       33.02      5.91 o
 -18   2   5        9.79        7.10      3.58 o
 -17   2   5       44.70       44.52      2.80 o
 -16   2   5        0.51        0.40      1.90 o
 -15   2   5        8.74       13.29      2.95 o
 -14   2   5       38.50       28.15      3.00 o
 -13   2   5       37.56       33.43      2.36 o
 -12   2   5      141.20      134.91      3.62 o
 -11   2   5      600.84      635.24      9.58 o
 -10   2   5       92.98       94.51      2.47 o
  -9   2   5     1964.92     1860.83     15.89 o
  -8   2   5      931.29      828.41      9.48 o
  -7   2   5       24.39       23.41      1.46 o
  -6   2   5     2913.04     2845.33     27.06 o
  -5   2   5     4315.70     4195.74     38.75 o
  -4   2   5     1091.43     1100.40     12.50 o
  -3   2   5      355.83      353.45      4.85 o
  -2   2   5     3048.76     2829.09     43.17 o
  -1   2   5     1322.89     1314.72     16.30 o
   0   2   5     2509.56     2482.05     33.41 o
   1   2   5    12552.19    11846.39    116.40 o
   2   2   5     1040.14     1164.00     14.31 o
   3   2   5      197.25      224.31      3.26 o
   4   2   5      281.03      290.13      6.36 o
   5   2   5      564.50      669.03     11.06 o
   6   2   5        4.43        4.10      1.15 o
   7   2   5      666.14      669.90      6.19 o
   8   2   5      509.53      550.03      5.47 o
   9   2   5      326.55      366.61      4.61 o
  10   2   5       79.03       83.45      2.60 o
  11   2   5        5.64        4.83      1.20 o
  12   2   5       56.61       64.70      3.94 o
  13   2   5        0.02       -1.82      1.82 o
  14   2   5        7.52        7.92      2.13 o
  15   2   5        7.67        6.04      2.20 o
  16   2   5       10.46        2.62      2.65 o
  17   2   5       34.17       31.20      3.93 o
  18   2   5       94.73       92.05      5.76 o
  19   2   5       69.25       74.45      5.57 o
  20   2   5        2.42        1.61      4.43 o
  21   2   5       14.26       12.36      7.42 o
 -22   3   5        2.16       -9.27      9.27 o
 -21   3   5       18.52       20.66      4.74 o
 -20   3   5        4.28        8.06      4.00 o
 -19   3   5        1.27        6.52      3.73 o
 -18   3   5        0.00       -2.22      3.32 o
 -17   3   5        1.79       -1.56      2.85 o
 -16   3   5       24.28       24.98      3.39 o
 -15   3   5        0.05       -2.44      2.44 o
 -14   3   5      607.70      626.18     10.35 o
 -13   3   5       14.17       12.51      2.55 o
 -12   3   5      122.01      114.33      4.06 o
 -11   3   5      798.74      788.66     11.10 o
 -10   3   5       75.93       78.89      3.08 o
  -9   3   5      240.02      241.65      5.74 o
  -8   3   5       14.42       27.78      1.52 o
  -7   3   5     1117.55     1049.41     11.30 o
  -6   3   5      886.27      879.19     10.75 o
  -5   3   5     1912.80     1959.47     27.03 o
  -4   3   5      884.97      862.55     12.09 o
  -3   3   5     1822.64     1972.58     24.17 o
  -2   3   5      923.17     1040.39     13.98 o
  -1   3   5     3798.11     3919.62     45.26 o
   0   3   5     3294.71     3400.83     39.62 o
   1   3   5     1644.80     1745.11     21.45 o
   2   3   5     3684.06     3866.07     51.33 o
   3   3   5      605.36      615.92      7.23 o
   4   3   5      163.64      211.24      5.02 o
   5   3   5      533.45      657.08     15.33 o
   6   3   5       52.91       63.69      4.36 o
   7   3   5     1437.77     1579.94     18.28 o
   8   3   5       69.71       56.49      2.64 o
   9   3   5        9.32       13.00      1.95 o
  10   3   5      260.90      257.89      6.75 o
  11   3   5       84.32       79.56      3.59 o
  12   3   5      323.20      296.80      6.64 o
  13   3   5       15.93       10.51      2.87 o
  14   3   5       11.27        5.25      3.03 o
  15   3   5       42.94       32.27      4.55 o
  16   3   5       79.95       82.65      4.88 o
  17   3   5       23.89       22.91      4.73 o
  18   3   5        1.12       -1.35      3.76 o
  19   3   5       15.63       24.28      4.60 o
  20   3   5        2.84        2.22      4.01 o
  21   3   5       31.01       29.66     10.51 o
 -21   4   5        1.19       12.98     11.12 o
 -20   4   5        0.61        0.64      4.15 o
 -19   4   5        8.28       11.94      5.35 o
 -18   4   5        1.31       -2.48      2.95 o
 -17   4   5       76.38       80.55      9.90 o
 -16   4   5        3.17        3.67      3.03 o
 -15   4   5        7.02       13.46      3.23 o
 -14   4   5        1.60       -2.47      2.47 o
 -13   4   5       82.73       86.41      3.83 o
 -12   4   5        0.05        1.05      2.35 o
 -11   4   5      270.37      283.76      7.92 o
 -10   4   5       19.98       32.27      2.26 o
  -9   4   5      129.07      119.21      3.36 o
  -8   4   5      245.56      242.62      3.86 o
  -7   4   5      276.87      252.77      4.68 o
  -6   4   5      431.74      436.16      7.86 o
  -5   4   5      129.60      131.61      4.81 o
  -4   4   5      248.66      239.22      5.50 o
  -3   4   5       62.06       64.53      2.98 o
  -2   4   5       57.86       78.90      3.31 o
  -1   4   5      865.72      998.07     17.75 o
   0   4   5      826.68     1028.46     14.36 o
   1   4   5     4279.75     4597.73     53.21 o
   2   4   5       39.46       46.81      2.56 o
   3   4   5      528.28      542.80     10.09 o
   4   4   5     1645.73     1797.55     24.11 o
   5   4   5      358.49      383.31      7.78 o
   6   4   5     1110.35     1172.40     16.79 o
   7   4   5     1353.77     1326.08     18.95 o
   8   4   5      619.13      640.02     11.50 o
   9   4   5       27.60       41.19      3.58 o
  10   4   5      358.38      364.52      8.79 o
  11   4   5       11.63       15.26      2.49 o
  12   4   5      261.48      260.49      6.60 o
  13   4   5        3.75        4.59      2.59 o
  14   4   5       45.21       45.33      6.13 o
  15   4   5       99.67       96.00      5.18 o
  16   4   5       25.39       34.59      3.97 o
  17   4   5        0.47        2.37      3.17 o
  18   4   5        0.00       -4.01      4.01 o
  19   4   5        0.47       -1.25      4.36 o
  20   4   5        0.74       -1.31      4.85 o
  21   4   5       50.16       64.89     13.60 o
 -20   5   5       22.70       22.98      5.44 o
 -19   5   5        8.28       10.25      3.95 o
 -18   5   5       18.53       13.04      3.84 o
 -17   5   5        7.61       10.66      3.51 o
 -16   5   5      139.99      144.30      8.38 o
 -15   5   5      168.21      159.03      8.35 o
 -14   5   5        4.27        4.06      4.72 o
 -13   5   5        0.09       -2.52      3.14 o
 -12   5   5       26.98       35.58      5.60 o
 -11   5   5       82.50       80.13      5.73 o
 -10   5   5       17.72        7.89      3.09 o
  -9   5   5       35.60       35.44      3.72 o
  -8   5   5        3.42        0.26      2.37 o
  -7   5   5      143.17      128.14      4.82 o
  -6   5   5       16.15       19.40      2.40 o
  -5   5   5      167.19      195.43      5.35 o
  -4   5   5      103.76      109.69      4.14 o
  -3   5   5      571.97      604.85     10.39 o
  -2   5   5      942.97      941.53     14.21 o
  -1   5   5       43.49       42.54      3.00 o
   0   5   5      616.14      619.47     10.50 o
   1   5   5        5.17        3.50      1.92 o
   2   5   5        4.53        5.61      2.23 o
   3   5   5      648.21      649.68     10.46 o
   4   5   5       13.72       23.31      2.73 o
   5   5   5       50.47       51.83      4.51 o
   6   5   5      452.36      410.91     13.24 o
   7   5   5       65.94       70.02      5.29 o
   8   5   5     1241.80     1204.91     18.48 o
   9   5   5      809.06      832.11     14.65 o
  10   5   5        9.79       12.67      3.42 o
  11   5   5       41.55       44.86      4.33 o
  12   5   5      253.95      245.31      8.15 o
  13   5   5       42.70       38.13      7.53 o
  14   5   5        2.87       -4.05      6.93 o
  15   5   5       94.68      104.48      8.75 o
  16   5   5        2.24        6.54      4.41 o
  17   5   5        1.63        4.99      5.98 o
  18   5   5        0.00        3.16      4.55 o
  19   5   5        3.27        1.85      4.66 o
  20   5   5        1.10       -3.09      8.03 o
 -19   6   5       10.61       18.54      9.89 o
 -18   6   5       11.05       16.83      5.39 o
 -17   6   5       29.47       32.78      5.88 o
 -16   6   5       36.16       35.42      5.62 o
 -15   6   5       10.32       14.79      6.51 o
 -14   6   5      106.97      105.22      9.33 o
 -13   6   5        2.39       -4.22      5.03 o
 -12   6   5       10.64       11.95      5.89 o
 -11   6   5       20.35       19.93      6.07 o
 -10   6   5       66.08       68.43      7.39 o
  -9   6   5        1.64        0.26      4.64 o
  -8   6   5       49.15       45.34      5.44 o
  -7   6   5      267.60      255.60      8.54 o
  -6   6   5       87.91       94.44      4.55 o
  -5   6   5      147.76      115.99      4.71 o
  -4   6   5       19.04       21.08      2.74 o
  -3   6   5      573.82      574.72     10.72 o
  -2   6   5      145.81      122.81      4.87 o
  -1   6   5      154.18      134.98      5.09 o
   0   6   5        6.54        7.20      2.38 o
   1   6   5      516.12      559.63     10.33 o
   2   6   5       32.55       31.14      3.07 o
   3   6   5       56.55       45.94      4.00 o
   4   6   5       20.62       21.28      3.07 o
   5   6   5      290.63      263.69      9.50 o
   6   6   5      456.98      408.71     11.64 o
   7   6   5       50.81       57.21      5.46 o
   8   6   5        6.05        0.25      3.76 o
   9   6   5      115.87      117.65      7.48 o
  10   6   5      366.30      353.98     11.89 o
  11   6   5       24.34       26.58      5.20 o
  12   6   5       30.05       28.56      5.94 o
  13   6   5        2.53        6.09      3.85 o
  14   6   5        0.36       -1.31      4.04 o
  15   6   5       70.19       71.37      6.81 o
  16   6   5        2.36        1.75      4.47 o
  17   6   5        6.80        7.17      5.06 o
  18   6   5       42.42       34.34      8.00 o
 -18   7   5        0.15       -0.62      8.65 o
 -17   7   5       11.92       42.02     11.74 o
 -16   7   5        0.04       -6.51      6.51 o
 -15   7   5       14.66       10.73      7.42 o
 -14   7   5        0.79        1.59      6.07 o
 -13   7   5        0.00        8.28      6.51 o
 -12   7   5       15.67       17.04      6.76 o
 -11   7   5        1.98       11.74      5.79 o
 -10   7   5       95.51       89.11      8.74 o
  -9   7   5        9.70        4.82      5.45 o
  -8   7   5        1.34        2.58      4.90 o
  -7   7   5       47.30       51.29     12.98 o
  -6   7   5       83.75       85.70      9.71 o
  -5   7   5       18.50       19.24      3.19 o
  -4   7   5       42.33       51.79      3.86 o
  -3   7   5       24.91       22.86      3.36 o
  -2   7   5       86.54       87.35      4.71 o
  -1   7   5      223.63      208.02      6.79 o
   0   7   5        0.17       -0.20      2.61 o
   1   7   5      105.02      121.18      7.44 o
   2   7   5       68.80       59.48      4.46 o
   3   7   5       77.64       86.72      4.90 o
   4   7   5      601.45      611.63     14.99 o
   5   7   5      125.37      121.55      7.12 o
   6   7   5      541.33      528.54     29.10 o
   7   7   5       44.80       39.24      5.42 o
   8   7   5       57.18       72.00      7.36 o
   9   7   5       37.70       41.04      5.78 o
  10   7   5        8.31        5.71      4.51 o
  11   7   5        0.00       -1.82      4.39 o
  12   7   5       47.77       48.37      7.83 o
  13   7   5        0.00        6.44      6.49 o
  14   7   5        2.08        8.03      6.55 o
  15   7   5        3.60        3.71      6.24 o
  16   7   5        0.13       11.74      9.89 o
  17   7   5        0.88        1.85      9.89 o
 -15   8   5        0.18       -4.33      8.65 o
 -14   8   5        3.11        1.71      6.76 o
 -13   8   5        0.21        1.32      6.24 o
 -12   8   5        0.05       -4.67      5.87 o
 -11   8   5       27.26       22.98      7.12 o
 -10   8   5       40.94       43.46     16.38 o
  -9   8   5        1.05        7.39      6.33 o
  -8   8   5      132.28      136.52     10.26 o
  -7   8   5       93.12      100.80     12.67 o
  -6   8   5       17.17       21.32      6.12 o
  -5   8   5       64.16       76.94     22.87 o
  -4   8   5        2.48       -1.07      3.53 o
  -3   8   5      177.77      175.14      6.68 o
  -2   8   5       36.66       40.53      4.16 o
  -1   8   5        0.14       -2.98      2.98 o
   0   8   5        1.38       -3.48      3.48 o
   1   8   5       77.52       80.25      5.30 o
   2   8   5       87.77       83.90      5.16 o
   3   8   5       22.76       21.11      3.82 o
   4   8   5        4.77        0.57      3.89 o
   5   8   5       96.01       93.55      7.63 o
   6   8   5        6.19        1.42      4.25 o
   7   8   5        1.19        7.14      4.48 o
   8   8   5       66.02       79.20      7.09 o
   9   8   5       41.68       44.01      6.96 o
  10   8   5       77.78       74.13      7.37 o
  11   8   5       98.86       91.19      9.83 o
  12   8   5        0.00        7.57      6.24 o
  13   8   5        0.67       -5.36      5.79 o
  14   8   5       16.35       24.10     10.51 o
 -12   9   5        8.09       15.34      7.39 o
 -11   9   5        0.05        4.94      9.27 o
 -10   9   5       14.77       22.66     12.98 o
  -9   9   5        0.11        5.44      6.51 o
  -8   9   5        0.05        0.37      6.80 o
  -7   9   5        5.62       -0.57      7.11 o
  -6   9   5        6.47        4.55      5.89 o
  -5   9   5        6.14        2.78      5.68 o
  -4   9   5       19.93       20.39      8.65 o
  -3   9   5        7.72        0.00      6.80 o
  -2   9   5        7.49       10.77      5.01 o
  -1   9   5        1.33        2.27      3.92 o
   0   9   5       10.34        4.25      3.54 o
   1   9   5        9.01       12.31      3.84 o
   2   9   5        0.01        4.40      3.66 o
   3   9   5       65.12       66.13      6.54 o
   4   9   5       12.10       10.83      4.72 o
   5   9   5        7.87       12.36      4.72 o
   6   9   5        0.77        1.45      4.48 o
   7   9   5       11.74       20.29      5.42 o
   8   9   5        8.31       12.50      5.33 o
   9   9   5       18.17       15.77      5.69 o
  10   9   5       15.61       23.98      8.65 o
  11   9   5        3.74       13.60      9.27 o
  -8  10   5       61.07       85.28     14.83 o
  -7  10   5        0.06        7.42      9.89 o
  -6  10   5       93.07      121.75     15.45 o
  -5  10   5        0.52       -1.24      8.65 o
  -4  10   5       10.17       17.92      9.89 o
  -3  10   5        9.35       11.74      9.27 o
  -2  10   5        4.20       12.98      8.65 o
  -1  10   5        0.74        7.42     10.51 o
   0  10   5       11.77       17.83      6.07 o
   1  10   5       10.42       12.36      6.12 o
   2  10   5        4.12        0.05      6.49 o
   3  10   5        0.51       11.70      4.97 o
   4  10   5        0.09       -4.43      4.84 o
   5  10   5       74.96       93.15      7.95 o
   6  10   5        0.02       10.94      5.58 o
   7  10   5        0.91        1.45      5.20 o
 -22   0   6      241.10      265.12     15.45 o
 -20   0   6       20.31       18.46      3.78 o
 -18   0   6       50.09       53.82      8.46 o
 -16   0   6      138.76      110.30      5.78 o
 -14   0   6      246.42      203.65      6.73 o
 -12   0   6       12.18       10.13      2.41 o
 -10   0   6      244.89      308.30      8.91 o
  -8   0   6     2536.42     2770.33     37.67 o
  -6   0   6     5230.02     5618.17     72.54 o
  -4   0   6     4156.09     3914.89     50.78 o
  -2   0   6      326.99      278.42      5.20 o
   0   0   6      739.15      696.14     10.34 o
   2   0   6       27.38       29.59      1.91 o
   4   0   6      613.27      604.00     10.70 o
   6   0   6      375.39      396.24      6.41 o
   8   0   6       15.09       19.04      1.80 o
  10   0   6      239.24      320.67      5.71 o
  12   0   6      377.49      415.80      7.94 o
  14   0   6      192.33      182.69      5.91 o
  16   0   6       12.01       11.64      2.88 o
  18   0   6       15.94       10.82      3.50 o
  20   0   6        9.81        7.42      6.18 o
 -23   1   6        0.15        0.00     14.83 o
 -22   1   6        0.00       -0.57      3.62 o
 -21   1   6      117.14      149.75      6.34 o
 -20   1   6       11.34        5.13      3.17 o
 -19   1   6        8.22        5.73      2.65 o
 -18   1   6        2.23       -1.39      2.31 o
 -17   1   6        0.52       -1.05      2.28 o
 -16   1   6       21.31       21.95      2.46 o
 -15   1   6       26.08       27.38      2.19 o
 -14   1   6     1336.48     1259.29     14.66 o
 -13   1   6      197.47      178.80      3.87 o
 -12   1   6      149.28      170.55      3.64 o
 -11   1   6      256.18      269.02      4.76 o
 -10   1   6       60.68       64.60      2.14 o
  -9   1   6      227.61      221.76      3.78 o
  -8   1   6     2624.07     2994.09     26.51 o
  -7   1   6     3565.36     3723.68     32.22 o
  -6   1   6      735.86      794.32      8.10 o
  -5   1   6      168.70      180.01      2.58 o
  -4   1   6      540.96      555.72      5.74 o
  -3   1   6     2695.37     2590.46     20.75 o
  -2   1   6      930.98      907.88      7.73 o
  -1   1   6     3871.40     4003.21     36.37 o
   0   1   6      258.03      306.86      3.51 o
   1   1   6     1780.29     1802.18     15.80 o
   2   1   6        6.15        8.83      1.01 o
   3   1   6       60.87       75.49      1.42 o
   4   1   6     1066.55     1094.86      9.46 o
   5   1   6     1101.90     1148.48      9.99 o
   6   1   6     1899.58     2038.90     16.04 o
   7   1   6      215.29      273.58      3.02 o
   8   1   6       20.08       26.03      1.06 o
   9   1   6       10.74        9.80      1.12 o
  10   1   6        0.45       -0.52      0.93 o
  11   1   6        0.09       -0.65      1.00 o
  12   1   6      103.00      107.05      2.74 o
  13   1   6      172.95      146.93      3.57 o
  14   1   6       48.23       57.30      2.56 o
  15   1   6      127.15      148.10      4.90 o
  16   1   6      215.16      198.84      6.27 o
  17   1   6        0.37       -2.41      2.41 o
  18   1   6        5.04       -0.28      2.66 o
  19   1   6       22.48       26.86      3.79 o
  20   1   6       66.74       73.28      6.78 o
  21   1   6       13.13        4.94      4.37 o
 -23   2   6       16.23       16.69     12.36 o
 -22   2   6        0.13       -3.28      5.24 o
 -21   2   6       38.47       46.51      5.32 o
 -20   2   6       40.56       41.40      5.10 o
 -19   2   6       21.07       15.51      5.08 o
 -18   2   6        7.12        1.56      2.95 o
 -17   2   6        7.75        2.74      2.75 o
 -16   2   6        6.80        7.72      2.48 o
 -15   2   6      352.61      336.31      6.88 o
 -14   2   6      113.55       99.88      4.61 o
 -13   2   6      129.65      135.33      3.78 o
 -12   2   6       39.83       35.47      2.19 o
 -11   2   6      641.19      676.18      8.65 o
 -10   2   6     1036.73     1096.61     11.13 o
  -9   2   6     1281.33     1408.25     17.49 o
  -8   2   6        0.20        1.82      1.11 o
  -7   2   6     6719.89     7340.79     67.06 o
  -6   2   6      428.72      616.49      9.87 o
  -5   2   6       50.26       64.56      1.92 o
  -4   2   6      662.95      658.25      7.37 o
  -3   2   6      507.55      537.91      5.50 o
  -2   2   6     1104.23     1040.91     11.84 o
  -1   2   6      205.91      191.26      3.56 o
   0   2   6       80.85       89.01      3.84 o
   1   2   6      948.02     1010.85     12.84 o
   2   2   6      379.53      439.28      5.76 o
   3   2   6     1662.87     1713.60     18.23 o
   4   2   6       89.38       94.76      1.75 o
   5   2   6      117.87      148.57      3.15 o
   6   2   6      473.54      512.86      8.03 o
   7   2   6      750.95      857.36     11.14 o
   8   2   6      101.33      102.47      2.25 o
   9   2   6       43.24       47.96      1.72 o
  10   2   6      200.79      217.96      3.57 o
  11   2   6       22.01       13.70      1.39 o
  12   2   6      152.33      135.92      3.95 o
  13   2   6      116.88      112.60      3.92 o
  14   2   6       53.26       57.45      3.14 o
  15   2   6      348.83      320.02      9.30 o
  16   2   6       42.10       48.18      3.41 o
  17   2   6        4.41        4.02      2.46 o
  18   2   6       54.79       63.40      8.10 o
  19   2   6        0.22       -0.47      4.11 o
  20   2   6        1.74        5.98      3.79 o
  21   2   6        0.22       -6.18      6.18 o
 -22   3   6        4.21        8.65     11.12 o
 -21   3   6       36.62       43.79      8.65 o
 -20   3   6        1.03       -2.66      5.73 o
 -19   3   6        1.20       -3.21      3.21 o
 -18   3   6       11.50       10.65      3.75 o
 -17   3   6      109.42      107.75      5.41 o
 -16   3   6        0.02       -0.60      2.65 o
 -15   3   6       81.78       75.48      3.98 o
 -14   3   6      653.06      642.96     10.53 o
 -13   3   6      111.27      113.14      4.39 o
 -12   3   6        7.60        6.32      2.00 o
 -11   3   6      188.52      211.64      5.97 o
 -10   3   6       54.58       50.67      3.15 o
  -9   3   6      331.17      377.61      6.40 o
  -8   3   6       40.41       61.27      2.15 o
  -7   3   6     1090.47     1196.18     14.28 o
  -6   3   6      970.95      960.86     10.39 o
  -5   3   6       37.80       55.22      3.92 o
  -4   3   6       75.09       82.11      3.12 o
  -3   3   6       98.07       76.31      3.07 o
  -2   3   6     3760.64     3719.06     47.25 o
  -1   3   6     3724.44     3964.40     45.73 o
   0   3   6      831.36      839.69     11.72 o
   1   3   6      126.85      150.72      4.55 o
   2   3   6      107.76      114.74      2.71 o
   3   3   6       34.82       40.23      1.46 o
   4   3   6      140.16      166.60      6.76 o
   5   3   6     4037.44     4199.94     74.14 o
   6   3   6      556.38      574.02     10.38 o
   7   3   6      250.47      306.71      5.60 o
   8   3   6       17.16       15.63      1.96 o
   9   3   6       53.28       55.06      2.93 o
  10   3   6      186.13      208.09      7.31 o
  11   3   6       56.88       53.16      3.21 o
  12   3   6        0.95       -1.65      1.99 o
  13   3   6       69.76       55.44      3.46 o
  14   3   6        1.65       -2.51      2.51 o
  15   3   6        4.20        3.55      2.93 o
  16   3   6       38.02       25.61      3.65 o
  17   3   6        1.31        3.63      2.93 o
  18   3   6        8.01        3.86      4.41 o
  19   3   6        1.00       -0.14      3.63 o
  20   3   6        9.28       23.06      5.71 o
  21   3   6        1.41       -0.62      9.27 o
 -21   4   6        0.88       -9.27      9.27 o
 -20   4   6        0.01       -2.19      4.89 o
 -19   4   6       23.47       31.06      6.73 o
 -18   4   6       36.26       35.74      4.28 o
 -17   4   6       49.60       45.90      4.55 o
 -16   4   6        0.62        2.76      2.94 o
 -15   4   6       30.47       37.37      4.55 o
 -14   4   6       38.69       33.12      3.57 o
 -13   4   6       90.75       93.42      4.01 o
 -12   4   6        9.25        7.15      2.45 o
 -11   4   6       70.95       70.12      3.19 o
 -10   4   6        3.27        6.13      1.79 o
  -9   4   6      464.85      451.03      7.51 o
  -8   4   6      227.74      212.09      3.83 o
  -7   4   6        0.22       -0.47      1.22 o
  -6   4   6        0.58        6.53      1.92 o
  -5   4   6      441.98      482.15      8.49 o
  -4   4   6      340.14      352.55      7.06 o
  -3   4   6      346.88      333.49      6.68 o
  -2   4   6     1708.03     1883.26     23.94 o
  -1   4   6      958.40      946.16     13.67 o
   0   4   6     2954.82     3048.66     36.52 o
   1   4   6     2061.66     1967.18     25.24 o
   2   4   6     2027.73     2136.77     30.71 o
   3   4   6       55.72       60.63      3.22 o
   4   4   6      479.67      485.70      7.17 o
   5   4   6      525.90      549.74     10.62 o
   6   4   6      183.71      165.40      7.38 o
   7   4   6      785.03      715.84     16.50 o
   8   4   6      939.45      917.39     14.87 o
   9   4   6      131.52      105.17      4.81 o
  10   4   6       19.61       16.10      3.03 o
  11   4   6      526.51      485.02     12.25 o
  12   4   6       68.26       60.25      3.53 o
  13   4   6        0.34        1.93      2.39 o
  14   4   6      127.51      117.59      5.52 o
  15   4   6       30.35       25.54      3.87 o
  16   4   6       28.38       27.61      3.98 o
  17   4   6        0.62        2.58      3.20 o
  18   4   6       14.45       12.37      3.80 o
  19   4   6       16.53       21.10      4.76 o
  20   4   6        6.14       23.48     10.51 o
 -20   5   6        6.37        6.62      4.82 o
 -19   5   6        4.32       -0.13      3.51 o
 -18   5   6        8.66       11.15      3.76 o
 -17   5   6        5.06        5.81      3.54 o
 -16   5   6       18.26       15.88      4.70 o
 -15   5   6        4.84        3.11      4.20 o
 -14   5   6       18.36       15.78      4.33 o
 -13   5   6       24.34       20.90      4.33 o
 -12   5   6       31.56       16.23      3.85 o
 -11   5   6       49.22       62.02      3.92 o
 -10   5   6       25.14       23.19      3.58 o
  -9   5   6       49.49       62.61      4.48 o
  -8   5   6        3.76        1.36      3.17 o
  -7   5   6       63.76       70.46      3.65 o
  -6   5   6        7.01        1.33      1.88 o
  -5   5   6       83.53       90.46      3.93 o
  -4   5   6       38.54       43.27      3.30 o
  -3   5   6      136.52      142.91      4.81 o
  -2   5   6     1289.15     1309.45     18.38 o
  -1   5   6        0.76        1.69      1.94 o
   0   5   6      243.09      218.81      5.78 o
   1   5   6       10.00       10.21      2.13 o
   2   5   6       20.28       21.88      2.51 o
   3   5   6      102.18      101.55      4.63 o
   4   5   6      548.37      493.60      9.89 o
   5   5   6     1282.47     1160.59     25.56 o
   6   5   6      106.58      130.41      6.54 o
   7   5   6      760.77      732.86     12.81 o
   8   5   6      160.48      152.01      5.93 o
   9   5   6     1274.44     1179.42     20.43 o
  10   5   6      432.57      481.78     10.87 o
  11   5   6      774.26      759.82     21.31 o
  12   5   6       52.64       48.35      4.56 o
  13   5   6       29.89       31.69      4.60 o
  14   5   6        2.83        6.77      4.26 o
  15   5   6       62.28       66.42      8.23 o
  16   5   6       23.77       25.92      5.36 o
  17   5   6       41.06       43.34      6.39 o
  18   5   6        1.79        1.90      4.56 o
  19   5   6       14.55       20.39      5.00 o
 -19   6   6        6.15        0.00      8.65 o
 -18   6   6        0.07       -4.33      4.33 o
 -17   6   6        7.57        3.77      4.77 o
 -16   6   6        7.53        9.31      4.94 o
 -15   6   6        8.38       12.02      6.24 o
 -14   6   6        5.68       -4.67      5.35 o
 -13   6   6       96.57      113.54     18.23 o
 -12   6   6       39.12       39.95     11.74 o
 -11   6   6       21.48       20.92     10.82 o
 -10   6   6      257.85      223.48     11.57 o
  -9   6   6        0.10       -1.80      4.57 o
  -8   6   6       45.45       46.09      5.45 o
  -7   6   6        9.83        7.65      3.36 o
  -6   6   6      147.48      123.77      5.09 o
  -5   6   6      547.26      531.89     12.93 o
  -4   6   6      357.28      325.61      9.37 o
  -3   6   6       10.09        9.38      2.60 o
  -2   6   6      361.97      352.16      8.17 o
  -1   6   6       53.21       46.35      3.47 o
   0   6   6        5.26        5.77      2.44 o
   1   6   6      291.28      277.96      7.14 o
   2   6   6      122.59      115.40     10.35 o
   3   6   6      258.89      255.63      8.19 o
   4   6   6       39.71       58.84     10.20 o
   5   6   6      410.74      394.85     11.53 o
   6   6   6       10.11       11.11      4.03 o
   7   6   6     1803.54     1795.70     30.92 o
   8   6   6      294.99      282.09     10.34 o
   9   6   6     1111.74     1034.83     21.64 o
  10   6   6       21.70       22.51      5.00 o
  11   6   6       38.45       35.82      5.42 o
  12   6   6       31.66       26.14      5.22 o
  13   6   6        0.64        2.21      3.97 o
  14   6   6        5.04        6.03      4.41 o
  15   6   6       44.68       41.46      7.27 o
  16   6   6       33.78       39.80      6.00 o
  17   6   6        2.29        1.09      5.00 o
  18   6   6        0.28       -8.03      8.03 o
 -17   7   6       19.99       46.97     12.36 o
 -16   7   6        1.52        5.18      6.68 o
 -15   7   6        3.04       -0.08      6.51 o
 -14   7   6        0.36       -2.35      6.51 o
 -13   7   6       78.51       99.18     10.02 o
 -12   7   6       43.34       43.91      7.83 o
 -11   7   6      286.18      283.47     21.63 o
 -10   7   6        0.61        6.99      5.63 o
  -9   7   6       15.97        8.93      5.89 o
  -8   7   6      441.24      421.91     15.51 o
  -7   7   6        0.01        3.09      5.01 o
  -6   7   6      251.19      246.24      8.72 o
  -5   7   6      181.26      173.93      6.34 o
  -4   7   6       68.74       68.27      4.29 o
  -3   7   6      303.70      301.43      8.70 o
  -2   7   6        8.49       12.90      3.13 o
  -1   7   6       34.01       36.44      4.19 o
   0   7   6       20.89       18.65      3.47 o
   1   7   6       34.92       35.67      4.39 o
   2   7   6      603.26      545.23     13.06 o
   3   7   6        2.07        2.38      3.23 o
   4   7   6      304.39      281.24     10.20 o
   5   7   6       62.36       55.83      5.69 o
   6   7   6       46.29       57.34      5.92 o
   7   7   6      142.47      138.89      7.93 o
   8   7   6       91.76       95.92      7.14 o
   9   7   6       20.44        9.92      4.61 o
  10   7   6       11.36       18.39      5.08 o
  11   7   6        0.79       -0.82      4.28 o
  12   7   6        5.82       10.22      4.97 o
  13   7   6        7.07        9.08      6.24 o
  14   7   6       51.41       64.03     11.74 o
  15   7   6        9.02       13.91      7.43 o
  16   7   6       14.68       17.66      6.76 o
 -15   8   6        6.59        3.71      8.65 o
 -14   8   6        3.35        0.27      6.83 o
 -13   8   6        0.09        4.64     10.82 o
 -12   8   6       54.86       61.49      8.74 o
 -11   8   6       25.13       11.74      6.68 o
 -10   8   6       34.74       39.33      7.39 o
  -9   8   6      107.93      104.01     13.29 o
  -8   8   6       23.23       32.40      7.20 o
  -7   8   6        1.66        2.16      5.68 o
  -6   8   6        3.51        4.64      5.68 o
  -5   8   6        1.44       -0.65      4.57 o
  -4   8   6      105.90      114.58      5.66 o
  -3   8   6       21.02       23.39      3.74 o
  -2   8   6       46.29       39.53      4.75 o
  -1   8   6        1.42       -3.25      3.25 o
   0   8   6       47.72       36.32      4.75 o
   1   8   6        2.10        0.54      3.22 o
   2   8   6        5.81        4.97      5.54 o
   3   8   6        9.50        4.02      3.36 o
   4   8   6        1.10       -1.14      3.89 o
   5   8   6        1.43        2.68      4.28 o
   6   8   6       51.38       44.21      5.69 o
   7   8   6       27.52       42.01      6.04 o
   8   8   6        1.16        0.15      4.48 o
   9   8   6        1.45        3.17      4.75 o
  10   8   6       44.80       53.48      6.76 o
  11   8   6        1.24        7.34      4.84 o
  12   8   6       52.28       58.77      9.05 o
  13   8   6        1.51        7.11      6.99 o
  14   8   6        0.56        0.00      9.89 o
 -12   9   6       34.07       60.74     10.20 o
 -11   9   6        1.69        6.18      6.99 o
 -10   9   6        4.98        8.96      6.95 o
  -9   9   6        2.86        4.16      6.24 o
  -8   9   6        4.13        6.12     10.82 o
  -7   9   6        0.59       -1.57      5.63 o
  -6   9   6        0.02       -2.45      5.45 o
  -5   9   6        0.13       -6.80      6.80 o
  -4   9   6        0.15        8.03      8.03 o
  -3   9   6        4.80        0.62      6.80 o
  -2   9   6       51.62       51.42      6.76 o
  -1   9   6       39.27       44.60      4.77 o
   0   9   6       18.94       16.71      3.85 o
   1   9   6       41.66       50.52      4.93 o
   2   9   6        2.35        1.38      3.69 o
   3   9   6        4.90        3.43      4.39 o
   4   9   6        0.01        8.91      4.84 o
   5   9   6       92.72       91.03      7.61 o
   6   9   6       74.26       88.26     10.52 o
   7   9   6      132.14      144.92      9.83 o
   8   9   6       13.86       13.32      6.91 o
   9   9   6        4.96        6.85      5.17 o
  10   9   6       41.88       41.98      7.01 o
  11   9   6        1.32       -1.24      8.65 o
  -8  10   6       87.84       81.58     14.21 o
  -7  10   6       69.55       94.55     14.21 o
  -6  10   6        5.33        9.27      9.27 o
  -5  10   6        0.82        4.33      9.27 o
  -4  10   6        3.05       -3.71      7.42 o
  -3  10   6       11.68       11.74      8.03 o
  -2  10   6        4.74        4.33      8.65 o
  -1  10   6        3.39        4.99      5.89 o
   0  10   6        0.31        3.36      5.45 o
   1  10   6        3.31       14.21      8.65 o
   2  10   6        0.30       -0.46      4.61 o
   3  10   6        0.32        1.31      4.87 o
   4  10   6       21.08       17.33      5.53 o
   5  10   6        4.17        1.85      4.97 o
   6  10   6       16.52       20.87      7.54 o
 -23   0   7        0.53       -4.94      5.56 o
 -21   0   7        7.02        8.96      4.77 o
 -19   0   7      110.44      111.64     10.73 o
 -17   0   7      353.80      325.45      9.25 o
 -15   0   7       17.84       12.72      3.21 o
 -13   0   7      348.07      308.06      7.97 o
 -11   0   7        1.26        0.60      1.76 o
  -9   0   7    12363.69    12294.61    156.51 o
  -7   0   7     1362.38     1330.01     19.45 o
  -5   0   7       13.48       19.11      1.71 o
  -3   0   7     3543.55     3733.36     48.64 o
  -1   0   7      186.26      222.46      4.61 o
   1   0   7    12336.23    11669.29    154.67 o
   3   0   7       58.84       73.56      3.49 o
   5   0   7     5130.39     5400.27     60.71 o
   7   0   7      150.35      134.24      3.69 o
   9   0   7      955.00     1027.67     12.71 o
  11   0   7      206.50      190.45      5.06 o
  13   0   7      164.22      164.87      5.44 o
  15   0   7        3.98        0.54      3.33 o
  17   0   7       14.44        9.27      3.50 o
  19   0   7       23.68       13.60      6.18 o
  21   0   7        2.41        1.85      5.56 o
 -23   1   7        7.28        5.37      5.24 o
 -22   1   7       13.13       11.43      5.40 o
 -21   1   7       10.44        9.52      4.09 o
 -20   1   7        8.03       10.49      2.96 o
 -19   1   7        1.59        1.48      2.57 o
 -18   1   7       84.60       82.23      4.07 o
 -17   1   7        0.01        0.46      2.00 o
 -16   1   7       75.10       71.16      2.90 o
 -15   1   7       20.27       14.79      2.35 o
 -14   1   7       72.60       59.02      2.64 o
 -13   1   7      166.56      192.40      4.07 o
 -12   1   7      255.65      240.65      4.30 o
 -11   1   7      407.90      411.88      6.19 o
 -10   1   7        0.32        8.08      1.29 o
  -9   1   7      491.74      478.72      6.04 o
  -8   1   7     1815.84     1762.79     16.48 o
  -7   1   7       84.62       60.30      2.35 o
  -6   1   7     1364.29     1296.21     13.30 o
  -5   1   7     1146.96     1045.83     10.82 o
  -4   1   7      481.47      439.01      4.84 o
  -3   1   7      943.73      923.03      8.12 o
  -2   1   7     2334.73     2238.49     18.07 o
  -1   1   7     2506.77     2618.73     20.91 o
   0   1   7     2170.56     2275.18     20.62 o
   1   1   7     2122.09     2091.17     17.05 o
   2   1   7     1942.12     2044.34     16.69 o
   3   1   7     2630.54     2786.63     22.46 o
   4   1   7     1865.03     1976.48     16.36 o
   5   1   7       89.10       88.74      1.75 o
   6   1   7      656.63      762.68      7.46 o
   7   1   7       64.83       53.39      2.17 o
   8   1   7      610.66      630.44      5.97 o
   9   1   7      102.71       98.59      2.18 o
  10   1   7       77.77       71.72      2.04 o
  11   1   7        2.93        1.77      1.09 o
  12   1   7      398.75      415.99      5.27 o
  13   1   7       14.42       17.41      1.75 o
  14   1   7       45.02       38.66      2.89 o
  15   1   7        2.45       -1.03      2.44 o
  16   1   7       20.00       16.64      3.39 o
  17   1   7       17.61       25.16      4.23 o
  18   1   7       76.08       70.00      4.75 o
  19   1   7       11.78       10.57      3.44 o
  20   1   7       91.86      102.56      6.26 o
  21   1   7        2.98        9.27      6.18 o
 -23   2   7        2.79       12.98     11.74 o
 -22   2   7       13.23       29.66     11.74 o
 -21   2   7       13.25       19.73      4.57 o
 -20   2   7        9.67       13.60      4.03 o
 -19   2   7        7.68        8.20      4.26 o
 -18   2   7       14.15       11.84      3.17 o
 -17   2   7        5.19       12.23      3.61 o
 -16   2   7       96.72      100.45      3.76 o
 -15   2   7      228.97      243.45      5.48 o
 -14   2   7      811.85      841.98     10.99 o
 -13   2   7       85.41       93.98      3.33 o
 -12   2   7      555.77      539.90      7.60 o
 -11   2   7      239.08      267.16      4.86 o
 -10   2   7      113.71      110.01      2.81 o
  -9   2   7      499.27      485.05      6.12 o
  -8   2   7       32.73       31.70      2.21 o
  -7   2   7      203.98      215.45      3.92 o
  -6   2   7     1405.38     1382.91     14.34 o
  -5   2   7      105.43       94.57      2.95 o
  -4   2   7     1163.52     1234.39     12.70 o
  -3   2   7       10.74        8.99      1.02 o
  -2   2   7      416.24      417.83      7.69 o
  -1   2   7     3536.57     3678.37     41.85 o
   0   2   7     1243.40     1262.41     15.72 o
   1   2   7    14099.17    14227.92    186.61 o
   2   2   7     1056.28     1148.67     11.43 o
   3   2   7      870.73      881.14      9.22 o
   4   2   7      244.03      279.34      3.08 o
   5   2   7     5345.22     5968.85     47.01 o
   6   2   7      980.05     1016.20      8.56 o
   7   2   7        4.55        1.88      1.12 o
   8   2   7       28.37       28.69      1.42 o
   9   2   7      348.60      379.96      6.00 o
  10   2   7      486.38      517.12      6.21 o
  11   2   7       75.66       74.17      3.10 o
  12   2   7        0.04       -1.48      1.48 o
  13   2   7      121.06      110.56      3.79 o
  14   2   7        6.60        3.46      2.17 o
  15   2   7       10.53        7.13      2.35 o
  16   2   7        9.02        7.31      4.25 o
  17   2   7       65.01       81.94      6.35 o
  18   2   7      117.97      121.10      6.73 o
  19   2   7       37.07       37.48      5.73 o
  20   2   7        0.04        0.07      3.86 o
  21   2   7        7.54       14.83      7.42 o
 -22   3   7        3.23        3.09     10.51 o
 -21   3   7        0.24       -6.06      6.80 o
 -20   3   7        1.29        1.22      3.56 o
 -19   3   7        0.73        1.00      3.53 o
 -18   3   7        0.01        0.35      2.80 o
 -17   3   7       36.02       35.11      5.98 o
 -16   3   7       26.01       31.24      3.20 o
 -15   3   7      374.65      354.07      8.83 o
 -14   3   7        6.28        7.15      2.57 o
 -13   3   7      299.81      292.74      9.17 o
 -12   3   7      118.49      108.66      4.10 o
 -11   3   7        0.51       -0.47      1.70 o
 -10   3   7        0.02       -1.41      1.93 o
  -9   3   7      264.76      246.79      4.46 o
  -8   3   7      363.62      376.34      5.99 o
  -7   3   7     1382.36     1366.51     14.46 o
  -6   3   7      824.55      837.15      9.48 o
  -5   3   7      754.28      843.05     10.33 o
  -4   3   7      322.29      338.51      6.52 o
  -3   3   7      182.03      178.36      4.62 o
  -2   3   7        0.22        4.70      2.68 o
  -1   3   7      482.94      538.67      8.64 o
   0   3   7      453.48      409.22      8.30 o
   1   3   7     5517.55     5857.75     80.82 o
   2   3   7       39.52       37.06      2.00 o
   3   3   7     3790.91     4266.69     43.34 o
   4   3   7      454.29      456.55      9.72 o
   5   3   7      357.39      378.99      8.45 o
   6   3   7      264.65      258.20      5.48 o
   7   3   7      285.80      331.21      6.49 o
   8   3   7       61.95       73.32      3.06 o
   9   3   7      240.16      262.03      5.69 o
  10   3   7       79.19       74.20      3.39 o
  11   3   7        1.23       -1.87      1.87 o
  12   3   7        7.48        2.06      2.25 o
  13   3   7        4.16       -2.26      2.26 o
  14   3   7      174.46      180.72      6.33 o
  15   3   7      258.89      247.83      7.59 o
  16   3   7       15.14        9.82      3.41 o
  17   3   7        0.17        3.50      2.93 o
  18   3   7        0.61       -5.26      5.26 o
  19   3   7        4.79        4.22      3.89 o
  20   3   7        5.35       17.92     10.51 o
  21   3   7       10.78       22.87     10.51 o
 -21   4   7       24.63       24.72     12.98 o
 -20   4   7       12.38       14.63      4.61 o
 -19   4   7        1.96        1.26      3.27 o
 -18   4   7       11.66       14.41      3.78 o
 -17   4   7        5.84        8.80      3.36 o
 -16   4   7        0.18       -2.73      2.73 o
 -15   4   7        6.26        0.31      2.86 o
 -14   4   7        2.26       -0.19      2.31 o
 -13   4   7       53.88       57.41      3.40 o
 -12   4   7      148.71      131.18      4.48 o
 -11   4   7       61.39       36.52      2.68 o
 -10   4   7        2.32        1.92      1.85 o
  -9   4   7        4.88        7.14      2.24 o
  -8   4   7       75.84       80.31      2.56 o
  -7   4   7        7.02        5.39      1.66 o
  -6   4   7      418.86      451.84     10.53 o
  -5   4   7      434.41      447.45      8.20 o
  -4   4   7       18.33       25.62      2.29 o
  -3   4   7      201.46      210.20      8.56 o
  -2   4   7       77.70       59.71      3.07 o
  -1   4   7     1225.07     1320.81     17.76 o
   0   4   7      171.69      191.35      5.09 o
   1   4   7     1621.79     1586.74     23.84 o
   2   4   7      411.41      409.18      8.90 o
   3   4   7      488.11      490.42      7.76 o
   4   4   7        0.27       -0.96      0.96 o
   5   4   7      568.39      642.75     12.09 o
   6   4   7       60.81       48.86      3.94 o
   7   4   7      145.96      146.24      5.27 o
   8   4   7      257.82      261.79      7.09 o
   9   4   7       78.44       87.37      6.33 o
  10   4   7        0.08       -2.42      2.49 o
  11   4   7       30.54       27.10      2.84 o
  12   4   7       28.11       18.75      2.77 o
  13   4   7       10.41       15.04      2.85 o
  14   4   7      101.79      107.88     10.97 o
  15   4   7        9.13        6.96      3.31 o
  16   4   7       29.27       29.60      3.91 o
  17   4   7        0.00        1.74      3.18 o
  18   4   7       28.03       27.45      5.35 o
  19   4   7        9.32        8.89      4.39 o
  20   4   7        0.07       -1.24      9.89 o
 -20   5   7       22.45       23.05      5.78 o
 -19   5   7        6.58        9.72      4.01 o
 -18   5   7       18.35       18.02      5.71 o
 -17   5   7       26.56       20.73      4.04 o
 -16   5   7       30.46       36.47      4.04 o
 -15   5   7        1.03       -1.17      3.73 o
 -14   5   7       12.78       13.80      5.05 o
 -13   5   7       27.83       33.49      4.98 o
 -12   5   7        7.10        8.30      4.60 o
 -11   5   7      123.59      108.90      5.03 o
 -10   5   7      564.22      515.53     12.36 o
  -9   5   7       53.57       60.69      4.70 o
  -8   5   7        4.37        4.31      2.81 o
  -7   5   7       23.92       24.18      2.97 o
  -6   5   7      132.68      126.36      4.66 o
  -5   5   7      156.41      146.37      5.26 o
  -4   5   7      158.95      155.00      5.18 o
  -3   5   7        2.07        1.72      2.10 o
  -2   5   7       19.65       19.65      2.61 o
  -1   5   7       32.77       33.44      2.85 o
   0   5   7      293.27      256.95      6.31 o
   1   5   7      338.39      343.59      7.34 o
   2   5   7       26.70       31.12      3.55 o
   3   5   7        1.89        2.34      2.30 o
   4   5   7      366.95      339.97     11.80 o
   5   5   7       21.87       17.03      4.37 o
   6   5   7        5.66        2.28      9.58 o
   7   5   7       60.14       55.82      7.91 o
   8   5   7      212.42      205.20     10.17 o
   9   5   7       77.18       81.70      4.85 o
  10   5   7        2.07       -2.59      2.92 o
  11   5   7      125.95      128.30      6.14 o
  12   5   7        7.10        7.01      3.45 o
  13   5   7        3.91        2.74      3.75 o
  14   5   7       28.14       38.09      5.17 o
  15   5   7       27.80       34.40      5.62 o
  16   5   7       19.09       23.76      5.36 o
  17   5   7        3.03        1.99      4.45 o
  18   5   7        9.64       17.66      7.20 o
  19   5   7       15.33       15.47      5.09 o
 -19   6   7       10.70       12.36      9.89 o
 -18   6   7       33.99       28.96      5.94 o
 -17   6   7       25.36       48.40      6.61 o
 -16   6   7       12.72       10.88      4.92 o
 -15   6   7       16.91       23.61      7.28 o
 -14   6   7        0.89       -2.47      8.03 o
 -13   6   7      130.33      124.50     10.10 o
 -12   6   7       76.59       82.62      8.71 o
 -11   6   7        8.15        8.18      5.63 o
 -10   6   7        0.36       10.73      5.56 o
  -9   6   7       27.63       31.60      4.42 o
  -8   6   7      220.95      248.18      8.80 o
  -7   6   7      236.96      226.57      8.54 o
  -6   6   7       33.75       27.19      5.44 o
  -5   6   7       11.62        2.71      2.46 o
  -4   6   7       23.11       24.28      2.97 o
  -3   6   7      516.03      493.48     10.10 o
  -2   6   7       44.62       40.31      3.88 o
  -1   6   7      296.42      310.54     10.98 o
   0   6   7      126.18      111.99      4.85 o
   1   6   7       31.65       19.98      3.00 o
   2   6   7      990.31      892.00     17.21 o
   3   6   7      449.95      440.02     13.98 o
   4   6   7      521.79      477.13     29.36 o
   5   6   7      197.38      215.41     10.49 o
   6   6   7      384.40      351.51     13.98 o
   7   6   7       29.06       42.87      5.77 o
   8   6   7        0.21        2.24      4.00 o
   9   6   7       87.84       70.16      6.40 o
  10   6   7       38.09       29.44     12.14 o
  11   6   7       29.45       43.06      5.82 o
  12   6   7       48.51       39.01      4.56 o
  13   6   7        0.13       -2.90      3.31 o
  14   6   7       19.20       11.43      4.77 o
  15   6   7        1.68        7.45      7.71 o
  16   6   7       45.60       60.49      7.88 o
  17   6   7       13.78       19.42      5.78 o
  18   6   7       59.30       80.96     14.21 o
 -17   7   7        0.65       -3.09      8.65 o
 -16   7   7        0.06       -2.16      6.63 o
 -15   7   7        1.74        6.30      6.83 o
 -14   7   7       38.43       53.86      8.89 o
 -13   7   7        3.65        3.37      6.06 o
 -12   7   7       50.75       59.96      9.27 o
 -11   7   7       23.93       20.36      6.95 o
 -10   7   7       23.64       23.53      6.51 o
  -9   7   7       56.65       59.82     10.82 o
  -8   7   7        1.00       -4.37      4.37 o
  -7   7   7        0.02        3.24      3.20 o
  -6   7   7       40.77       37.67      4.72 o
  -5   7   7      102.04       85.36      4.72 o
  -4   7   7        0.62        1.83      2.78 o
  -3   7   7       12.53       11.00      3.04 o
  -2   7   7       91.19       95.27      6.87 o
  -1   7   7      623.25      609.77     11.97 o
   0   7   7      411.72      393.95     11.06 o
   1   7   7      191.48      207.10      8.21 o
   2   7   7      799.03      758.37     17.17 o
   3   7   7      212.81      211.72     10.90 o
   4   7   7      129.23      142.77      7.71 o
   5   7   7      150.52      155.29     15.04 o
   6   7   7       18.67       19.78      4.75 o
   7   7   7       60.19       77.00      6.61 o
   8   7   7       11.98       11.29      4.72 o
   9   7   7      113.40      107.30      7.69 o
  10   7   7        0.13       -4.00      4.00 o
  11   7   7        9.64       10.50      4.81 o
  12   7   7       23.21       17.67      5.44 o
  13   7   7       19.20       31.61      6.25 o
  14   7   7       21.90       23.56      7.39 o
  15   7   7       15.20       24.80      8.00 o
  16   7   7       45.20       37.66      7.56 o
 -15   8   7        9.93        9.89      9.89 o
 -14   8   7        2.11       -4.37      6.51 o
 -13   8   7       25.49       22.06      7.83 o
 -12   8   7        3.32       -1.15      5.93 o
 -11   8   7        5.31        8.96      6.55 o
 -10   8   7        4.32        3.02     13.91 o
  -9   8   7       14.85       21.12      7.12 o
  -8   8   7        2.12        5.29      6.33 o
  -7   8   7        5.49        6.23      5.89 o
  -6   8   7       33.84       48.94      8.03 o
  -5   8   7      144.88      169.96     14.21 o
  -4   8   7        2.84        0.71      3.12 o
  -3   8   7       30.62       30.00      3.86 o
  -2   8   7        0.18        0.82      3.40 o
  -1   8   7       11.08        9.48      4.03 o
   0   8   7       59.41       49.49      5.33 o
   1   8   7      166.54      163.38      8.98 o
   2   8   7        8.05        5.77      3.47 o
   3   8   7        0.10       -0.10      3.68 o
   4   8   7        8.15       10.89      4.51 o
   5   8   7        4.39        6.07      4.36 o
   6   8   7        6.96        6.16      4.96 o
   7   8   7       33.39       30.64      5.71 o
   8   8   7       61.67       64.85      6.70 o
   9   8   7       13.87       21.21      5.62 o
  10   8   7       61.97       82.81      7.73 o
  11   8   7       18.94       20.62      5.94 o
  12   8   7        2.16       -2.43      7.44 o
  13   8   7        0.10        0.00      8.65 o
  14   8   7        3.16        5.56      9.89 o
 -12   9   7        0.26        1.24      7.12 o
 -11   9   7        5.40       12.98      7.43 o
 -10   9   7       26.24       31.25     12.67 o
  -9   9   7        3.01        3.63      6.51 o
  -8   9   7        6.55        0.21      9.89 o
  -7   9   7       15.10       13.60      6.99 o
  -6   9   7        9.94        6.86      6.07 o
  -5   9   7       38.40       41.41      9.89 o
  -4   9   7       43.20       31.52      9.89 o
  -3   9   7        1.97       11.12      8.03 o
  -2   9   7        4.60        6.18      5.24 o
  -1   9   7       36.63       35.57      4.55 o
   0   9   7       10.97        9.49      3.92 o
   1   9   7        7.50       12.95      4.82 o
   2   9   7       11.47       12.16      4.07 o
   3   9   7        0.52        4.12      4.28 o
   4   9   7        8.72       11.39      4.97 o
   5   9   7        2.42        8.95      4.97 o
   6   9   7       17.92       17.40      5.46 o
   7   9   7       21.53       28.97      6.57 o
   8   9   7       13.38        8.93      5.17 o
   9   9   7       38.82       48.09      6.86 o
  10   9   7       45.20       66.13     13.60 o
  11   9   7        0.00       10.51      9.89 o
  -7  10   7        2.94       -1.24      9.27 o
  -6  10   7       10.93       28.43     11.12 o
  -5  10   7        0.01       -4.94      8.65 o
  -4  10   7       30.01       49.44     12.36 o
  -3  10   7        0.00       -8.03      8.03 o
  -2  10   7        0.19       -1.24      8.03 o
  -1  10   7        1.95        3.91      5.89 o
   0  10   7       31.73       39.40      7.20 o
   1  10   7       10.78        4.33      8.03 o
   2  10   7       26.25       38.56      6.18 o
   3  10   7        0.04        0.64      4.97 o
   4  10   7        6.08        1.44      8.26 o
   5  10   7       23.78       18.91      6.16 o
   6  10   7        0.87        4.55      5.44 o
 -22   0   8       37.29       43.26      9.89 o
 -20   0   8       28.42       34.45      4.23 o
 -18   0   8       61.60       56.46      8.21 o
 -16   0   8        1.28       -0.76      2.95 o
 -14   0   8      536.38      527.18     11.29 o
 -12   0   8        2.89        0.53      3.95 o
 -10   0   8      841.65     1000.83     16.33 o
  -8   0   8     3961.62     4411.99     58.38 o
  -6   0   8     2556.37     2950.05     39.71 o
  -4   0   8      499.12      415.35      7.45 o
  -2   0   8     1680.51     1633.33     22.58 o
   0   0   8      143.43      134.07      3.53 o
   2   0   8      620.96      592.32      9.51 o
   4   0   8      288.38      235.71      4.62 o
   6   0   8      192.98      173.62      4.82 o
   8   0   8      430.62      420.41     10.06 o
  10   0   8       67.84       79.13      3.09 o
  12   0   8       27.42       29.48      2.67 o
  14   0   8       35.41       21.99      2.71 o
  16   0   8        0.90        0.00      3.06 o
  18   0   8       22.59       13.60      5.56 o
  20   0   8        0.62       -4.94      4.94 o
 -23   1   8        9.82       13.19      5.80 o
 -22   1   8        9.05       16.11      5.71 o
 -21   1   8       10.80       16.14      3.39 o
 -20   1   8        4.25        2.98      2.83 o
 -19   1   8       20.35       18.22      3.06 o
 -18   1   8       27.36       36.89      3.33 o
 -17   1   8       51.91       50.31      2.83 o
 -16   1   8      143.01      122.84      3.97 o
 -15   1   8       91.61       95.05      3.54 o
 -14   1   8       57.79       62.97      3.47 o
 -13   1   8      733.49      739.47     13.68 o
 -12   1   8      130.45      130.56      3.61 o
 -11   1   8      443.60      503.06      7.12 o
 -10   1   8      131.50      162.52      3.57 o
  -9   1   8      198.01      239.69      4.42 o
  -8   1   8       79.11       78.85      2.45 o
  -7   1   8       78.35       56.75      3.39 o
  -6   1   8      519.94      453.03      8.38 o
  -5   1   8     1142.40     1149.50     11.91 o
  -4   1   8        4.24        7.94      0.84 o
  -3   1   8      157.98      158.86      2.42 o
  -2   1   8      933.32      944.22      8.91 o
  -1   1   8      107.22      102.72      2.19 o
   0   1   8       78.64      100.71      1.67 o
   1   1   8      546.14      489.91      4.86 o
   2   1   8      379.21      403.61      4.20 o
   3   1   8      729.02      762.27      8.96 o
   4   1   8     1309.27     1383.41     11.92 o
   5   1   8      364.98      400.92      4.37 o
   6   1   8     1223.56     1121.18      9.60 o
   7   1   8      271.39      247.43      3.21 o
   8   1   8     2326.85     2650.45     21.06 o
   9   1   8       30.95       34.42      1.46 o
  10   1   8       40.48       36.77      1.57 o
  11   1   8       54.68       47.92      1.93 o
  12   1   8       50.60       43.39      1.90 o
  13   1   8        5.03        1.22      1.51 o
  14   1   8       12.48        7.13      2.20 o
  15   1   8       36.42       31.08      3.31 o
  16   1   8       68.98       67.82      5.52 o
  17   1   8       35.48       34.74      3.75 o
  18   1   8        0.05        0.31      2.96 o
  19   1   8       16.51       18.14      4.42 o
  20   1   8       12.74       16.36      3.68 o
  21   1   8        8.58       14.83      6.18 o
 -23   2   8       14.89        4.33     12.36 o
 -22   2   8        0.15        9.89     11.74 o
 -21   2   8       37.30       56.06      5.48 o
 -20   2   8       47.85       64.93      5.48 o
 -19   2   8        2.16        1.26      4.51 o
 -18   2   8       26.64       28.70      3.61 o
 -17   2   8        1.83       -0.53      2.42 o
 -16   2   8        0.00       -0.88      2.32 o
 -15   2   8      179.89      211.02      6.73 o
 -14   2   8      544.11      512.43      7.93 o
 -13   2   8        0.47       -1.41      1.69 o
 -12   2   8       43.16       43.14      2.34 o
 -11   2   8      422.56      408.81      6.18 o
 -10   2   8      392.08      412.82      6.08 o
  -9   2   8      226.19      233.74      4.07 o
  -8   2   8      654.35      704.78      9.72 o
  -7   2   8      850.46      920.95     11.60 o
  -6   2   8     2122.30     2177.36     21.59 o
  -5   2   8        0.97        1.58      1.02 o
  -4   2   8      162.15      165.04      3.36 o
  -3   2   8       34.36       31.42      1.93 o
  -2   2   8      748.29      749.15      9.06 o
  -1   2   8      912.49      877.12     13.12 o
   0   2   8      655.60      661.60      8.14 o
   1   2   8       52.35       66.55      2.29 o
   2   2   8     1695.40     1787.49     19.23 o
   3   2   8        0.38       -0.98      0.98 o
   4   2   8      688.04      744.93      7.46 o
   5   2   8     2751.78     2770.91     24.31 o
   6   2   8      224.93      268.36      5.05 o
   7   2   8      144.58      148.12      2.64 o
   8   2   8      349.25      383.01      5.12 o
   9   2   8      205.92      184.30      3.36 o
  10   2   8      143.79      144.04      3.43 o
  11   2   8        2.98       -1.32      1.32 o
  12   2   8       27.33       26.97      3.01 o
  13   2   8        2.25        2.34      1.82 o
  14   2   8        3.08       -2.08      2.08 o
  15   2   8       16.69       17.22      2.61 o
  16   2   8        1.03        4.56      2.63 o
  17   2   8       32.73       38.71      3.28 o
  18   2   8       61.49       72.01      5.57 o
  19   2   8        8.31       13.20      4.16 o
  20   2   8        2.36        0.00      6.80 o
 -22   3   8       12.19        7.42     11.74 o
 -21   3   8        4.78       -1.85      9.89 o
 -20   3   8        0.02       -1.82      4.65 o
 -19   3   8        2.51        2.40      3.56 o
 -18   3   8        1.83        2.84      3.09 o
 -17   3   8      127.19      134.08      5.96 o
 -16   3   8       63.43       53.46      4.85 o
 -15   3   8       19.29       18.85      2.93 o
 -14   3   8        5.52       -0.78      2.34 o
 -13   3   8     1053.79     1070.42     17.93 o
 -12   3   8      372.16      347.82      8.54 o
 -11   3   8       54.82       64.01      5.23 o
 -10   3   8      133.31      118.00      3.90 o
  -9   3   8       20.76       21.26      1.70 o
  -8   3   8      183.57      144.72      3.59 o
  -7   3   8       95.13      105.08      2.82 o
  -6   3   8        8.76        0.92      1.93 o
  -5   3   8     1242.72     1264.94     13.34 o
  -4   3   8        2.95        2.62      0.85 o
  -3   3   8      285.94      267.36      4.61 o
  -2   3   8      135.81      139.11      4.30 o
  -1   3   8     1854.88     1882.03     22.87 o
   0   3   8      191.80      174.72      4.01 o
   1   3   8      628.81      684.42      9.95 o
   2   3   8      242.71      248.19      4.93 o
   3   3   8      360.62      290.43      5.35 o
   4   3   8      331.88      408.33     13.42 o
   5   3   8     3061.66     3136.10     37.05 o
   6   3   8       39.87       18.50      2.12 o
   7   3   8     1094.65     1128.79     15.75 o
   8   3   8       44.85       31.87      2.56 o
   9   3   8       58.11       52.93      3.52 o
  10   3   8       10.50        9.84      1.86 o
  11   3   8       26.25       22.00      2.62 o
  12   3   8        0.66       -1.58      2.12 o
  13   3   8       18.86       13.99      2.79 o
  14   3   8      110.61      128.60      5.14 o
  15   3   8       74.68       67.48      5.12 o
  16   3   8       16.63       15.67      3.49 o
  17   3   8        0.15        3.41      3.20 o
  18   3   8        9.24        7.63      3.49 o
  19   3   8        0.13        4.14      6.49 o
  20   3   8        0.32        1.85      8.65 o
 -21   4   8       23.85       25.96     12.36 o
 -20   4   8        8.80        8.10      4.82 o
 -19   4   8        2.05        3.05      3.45 o
 -18   4   8        0.27        3.66      4.38 o
 -17   4   8        1.36       -2.15      3.84 o
 -16   4   8        0.30       -0.19      2.76 o
 -15   4   8       71.76       65.42      4.45 o
 -14   4   8        9.43        4.18      2.47 o
 -13   4   8       29.52       27.76      2.84 o
 -12   4   8      142.18      152.49      4.86 o
 -11   4   8      102.13       95.21      4.45 o
 -10   4   8       36.79       40.17      2.59 o
  -9   4   8      769.21      733.41     10.42 o
  -8   4   8      241.60      230.25      4.37 o
  -7   4   8       95.05      105.44      2.82 o
  -6   4   8      204.71      188.85      5.65 o
  -5   4   8      112.44       90.72      3.88 o
  -4   4   8        3.14        3.74      1.81 o
  -3   4   8       86.46       96.42      3.85 o
  -2   4   8     1243.70     1288.36     17.68 o
  -1   4   8       16.80       16.27      2.13 o
   0   4   8      211.16      204.81      7.63 o
   1   4   8       27.22       27.93      3.09 o
   2   4   8        2.46        4.35      4.20 o
   3   4   8      364.81      372.55      6.47 o
   4   4   8       65.21       55.58      2.23 o
   5   4   8        1.48        1.38      2.17 o
   6   4   8        0.99       -2.17      2.17 o
   7   4   8        3.23        2.55      2.60 o
   8   4   8        0.24       -1.11      2.27 o
   9   4   8        1.81       -1.02      2.49 o
  10   4   8       65.93       47.43      3.09 o
  11   4   8       83.28       78.50      4.82 o
  12   4   8        0.76       -1.95      2.33 o
  13   4   8       69.10       71.76      4.13 o
  14   4   8       90.62       90.88      6.42 o
  15   4   8       55.88       45.72      4.29 o
  16   4   8        5.96        8.63      3.37 o
  17   4   8        4.71        5.97      3.66 o
  18   4   8       11.16       14.65      3.81 o
  19   4   8        6.27       12.68      5.90 o
  20   4   8        1.23       12.98      9.89 o
 -20   5   8        0.01       -5.25      5.25 o
 -19   5   8       37.47       53.94      5.19 o
 -18   5   8        0.72       -0.33      3.51 o
 -17   5   8       12.68       15.05      3.81 o
 -16   5   8       39.78       34.81      4.19 o
 -15   5   8      117.88      132.38      7.52 o
 -14   5   8      269.67      282.00     19.13 o
 -13   5   8       12.99       16.63      4.26 o
 -12   5   8      120.08      109.89      5.50 o
 -11   5   8       97.58       92.50      4.82 o
 -10   5   8      336.98      329.32      9.79 o
  -9   5   8      707.26      684.82     14.71 o
  -8   5   8     1339.51     1331.50     23.12 o
  -7   5   8     1027.38     1086.58     20.37 o
  -6   5   8        0.67       -1.89      1.96 o
  -5   5   8        0.19        0.43      1.88 o
  -4   5   8      207.22      201.28      6.83 o
  -3   5   8      115.95      122.66      4.66 o
  -2   5   8      710.12      679.36     11.58 o
  -1   5   8      355.74      374.18      8.03 o
   0   5   8       27.08       32.41      2.85 o
   1   5   8      164.89      148.88      5.73 o
   2   5   8      486.92      478.79     10.28 o
   3   5   8       85.92       82.83      4.95 o
   4   5   8     1244.25     1152.98     25.78 o
   5   5   8     1617.18     1557.96     33.68 o
   6   5   8      664.32      645.50     13.28 o
   7   5   8     1449.40     1361.57     20.48 o
   8   5   8      251.71      238.49     11.26 o
   9   5   8       20.93       19.79      3.45 o
  10   5   8       14.87        9.58      3.18 o
  11   5   8       48.25       42.02      4.19 o
  12   5   8        7.45        7.03      3.77 o
  13   5   8        3.04        2.37      3.45 o
  14   5   8        4.71        8.63      3.74 o
  15   5   8        1.57        7.30      4.53 o
  16   5   8       28.53       40.59      7.33 o
  17   5   8        0.03        5.43      7.02 o
  18   5   8        0.39       -1.26      4.22 o
  19   5   8        1.40       -5.31      9.58 o
 -19   6   8        1.10        3.71      9.27 o
 -18   6   8       28.39       48.61      6.48 o
 -17   6   8       51.53       60.42      6.68 o
 -16   6   8       29.98       39.04      5.94 o
 -15   6   8        1.19       12.32      6.51 o
 -14   6   8        1.23       10.14      6.51 o
 -13   6   8       42.35       46.17      7.56 o
 -12   6   8       33.99       38.20      7.39 o
 -11   6   8        6.10        2.82      5.79 o
 -10   6   8      307.82      289.85      9.72 o
  -9   6   8       28.48       35.87      8.89 o
  -8   6   8      756.72      777.61     16.67 o
  -7   6   8      259.36      291.55      9.44 o
  -6   6   8      156.14      151.92      5.70 o
  -5   6   8        6.58        6.94      2.87 o
  -4   6   8      234.37      238.57      6.99 o
  -3   6   8        6.29        4.73      2.67 o
  -2   6   8       49.36       61.19      4.16 o
  -1   6   8      358.97      325.25      8.09 o
   0   6   8     1113.09     1064.04     19.71 o
   1   6   8      341.93      357.13      8.30 o
   2   6   8      345.34      363.43     15.45 o
   3   6   8      561.38      522.87     21.94 o
   4   6   8       81.07       91.33      9.89 o
   5   6   8      655.48      624.80     18.35 o
   6   6   8        0.50       -3.07      3.68 o
   7   6   8       56.33       63.85      6.18 o
   8   6   8       77.97       65.37      6.40 o
   9   6   8       55.26       40.79      5.58 o
  10   6   8       29.28       37.43      5.44 o
  11   6   8       64.22       58.32      5.01 o
  12   6   8        4.36        1.57      3.33 o
  13   6   8       69.46       76.53      5.79 o
  14   6   8       14.15       12.81      4.27 o
  15   6   8        5.96        9.46      4.91 o
  16   6   8        0.00       -3.06      4.41 o
  17   6   8       14.54       19.88      7.83 o
 -17   7   8        6.37       14.83     10.51 o
 -16   7   8        2.30       -1.33      6.95 o
 -15   7   8       76.71       84.96      9.94 o
 -14   7   8        1.16        4.13     15.76 o
 -13   7   8       21.48       19.22      6.68 o
 -12   7   8       42.05       42.65      8.08 o
 -11   7   8      220.72      217.59     12.58 o
 -10   7   8       19.16       19.47      6.55 o
  -9   7   8        6.24        4.71      5.63 o
  -8   7   8       13.79       13.29      6.49 o
  -7   7   8       16.39       13.68      5.26 o
  -6   7   8        1.63       -2.29      3.36 o
  -5   7   8       18.32       26.89      3.51 o
  -4   7   8        8.35        2.33      2.97 o
  -3   7   8      124.26      135.51      5.84 o
  -2   7   8      218.96      219.20      7.94 o
  -1   7   8      373.26      383.57      9.34 o
   0   7   8      129.95      124.35      6.51 o
   1   7   8       55.37       46.40      5.11 o
   2   7   8      152.85      167.17     10.02 o
   3   7   8       10.85        6.80      7.11 o
   4   7   8        2.68        1.55      4.37 o
   5   7   8      405.64      368.75     20.15 o
   6   7   8      363.52      354.19     12.01 o
   7   7   8      360.54      335.90     11.89 o
   8   7   8       52.81       50.65      6.28 o
   9   7   8       37.07       36.45      5.69 o
  10   7   8        2.81        3.83      4.48 o
  11   7   8       18.67       15.49      7.42 o
  12   7   8       13.65       19.62      5.42 o
  13   7   8       10.44        6.28      5.33 o
  14   7   8       77.27       83.85     10.21 o
  15   7   8       36.81       47.59     12.36 o
  16   7   8       20.63       41.41     11.74 o
 -15   8   8       30.45       57.47     12.98 o
 -14   8   8       23.52       29.95      8.45 o
 -13   8   8        1.91        2.90      6.83 o
 -12   8   8        0.26       -5.56      5.56 o
 -11   8   8        1.67        4.79      8.03 o
 -10   8   8       11.33       18.04      6.68 o
  -9   8   8       53.92       78.48      8.95 o
  -8   8   8       24.92       34.50     12.36 o
  -7   8   8      143.95      177.47     14.83 o
  -6   8   8       43.88       55.45      7.87 o
  -5   8   8       62.71       69.64      6.80 o
  -4   8   8       22.95       20.10      3.67 o
  -3   8   8       19.71       19.33      4.25 o
  -2   8   8       42.68       33.37      4.84 o
  -1   8   8       77.14       69.51      8.08 o
   0   8   8      101.29      106.48     10.97 o
   1   8   8       26.43       31.18      4.87 o
   2   8   8       25.21       25.07      8.34 o
   3   8   8       60.00       62.34      6.14 o
   4   8   8       11.91        9.54      4.51 o
   5   8   8        5.33        2.08      3.97 o
   6   8   8        0.26        6.28      4.72 o
   7   8   8        1.99       -4.50      4.50 o
   8   8   8        8.74       12.66      5.17 o
   9   8   8        4.36        4.17      4.87 o
  10   8   8        7.90       15.84      5.92 o
  11   8   8       13.25        6.14      5.22 o
  12   8   8       22.74       27.27      6.54 o
  13   8   8       18.45       22.25     11.12 o
 -12   9   8       44.76       62.57     22.25 o
 -11   9   8       14.81       25.00      9.58 o
 -10   9   8       98.44      116.73     18.54 o
  -9   9   8        0.07        6.16      6.76 o
  -8   9   8       17.43       23.50      7.20 o
  -7   9   8        3.54        6.80      6.55 o
  -6   9   8        3.80        2.47      8.03 o
  -5   9   8      100.06      113.09     14.21 o
  -4   9   8       46.31       53.77     11.74 o
  -3   9   8       14.10       14.83      8.65 o
  -2   9   8        0.39        5.56      3.92 o
  -1   9   8       30.93       38.38      6.13 o
   0   9   8      144.47      170.98      8.83 o
   1   9   8      130.19      142.60      7.15 o
   2   9   8        2.67        3.44      4.61 o
   3   9   8        9.51       20.49      5.33 o
   4   9   8       57.28       66.40      6.89 o
   5   9   8        3.53        5.98      5.73 o
   6   9   8       12.95       25.44      7.26 o
   7   9   8       11.88        6.96      5.26 o
   8   9   8       25.40       24.01      7.70 o
   9   9   8       70.39       61.11      7.57 o
  10   9   8        3.55        0.62      9.27 o
  -7  10   8       16.10       26.57     11.74 o
  -6  10   8        8.46        0.00      9.27 o
  -5  10   8        0.67        1.85      9.27 o
  -4  10   8        6.68        1.24      9.27 o
  -3  10   8        8.26       12.98      9.27 o
  -2  10   8        6.33       14.21      9.89 o
  -1  10   8        0.10       -0.31      5.68 o
   0  10   8       10.09       17.90      6.33 o
   1  10   8        8.93       17.25      5.22 o
   2  10   8       19.84       36.81      6.16 o
   3  10   8       16.51       17.34      5.58 o
   4  10   8       81.31       93.59      8.19 o
   5  10   8        0.02        6.54      5.82 o
 -23   0   9        5.78       -8.65      8.65 o
 -21   0   9        1.94        2.16      4.77 o
 -19   0   9       13.84       21.01      4.22 o
 -17   0   9        4.04        4.71      3.16 o
 -15   0   9      107.11      109.04      5.50 o
 -13   0   9        0.08       -0.93      2.37 o
 -11   0   9      726.11      722.38     13.09 o
  -9   0   9      635.08      731.33     12.78 o
  -7   0   9      447.72      423.74      8.33 o
  -5   0   9     1627.79     1618.43     23.03 o
  -3   0   9       41.14       45.44      2.24 o
  -1   0   9    36014.97    32733.87    597.07 o
   1   0   9      580.47      634.78     10.22 o
   3   0   9     1592.31     1726.14     24.02 o
   5   0   9     1849.92     1961.53     28.63 o
   7   0   9      235.21      319.20      6.17 o
   9   0   9      105.73      114.77      3.46 o
  11   0   9        8.46        5.86      2.13 o
  13   0   9       89.57       80.20      5.36 o
  15   0   9        6.97        5.60      4.02 o
  17   0   9       60.97       44.34      7.73 o
  19   0   9       58.66       70.45      8.65 o
 -23   1   9        1.27      -10.64     10.82 o
 -22   1   9       15.79        9.91      5.33 o
 -21   1   9        4.23        0.29      3.43 o
 -20   1   9        8.58        3.98      2.87 o
 -19   1   9       10.14       12.67      2.91 o
 -18   1   9       37.51       39.62      3.23 o
 -17   1   9       13.62       10.54      2.35 o
 -16   1   9       37.62       27.64      2.46 o
 -15   1   9       32.72       41.13      2.72 o
 -14   1   9      435.50      383.92      6.61 o
 -13   1   9        0.08        2.18      1.67 o
 -12   1   9        7.57        6.62      1.62 o
 -11   1   9      346.92      352.74      5.70 o
 -10   1   9        8.09        9.21      1.93 o
  -9   1   9      302.54      268.80      4.62 o
  -8   1   9       40.88       34.37      2.82 o
  -7   1   9     1375.67     1453.24     15.04 o
  -6   1   9      254.60      259.81      4.08 o
  -5   1   9       21.22       28.36      1.74 o
  -4   1   9     2528.93     2485.86     23.74 o
  -3   1   9     2676.45     2691.62     25.38 o
  -2   1   9      976.82      947.60      9.11 o
  -1   1   9      119.14      145.33      2.30 o
   0   1   9        0.59        0.58      0.58 o
   1   1   9      967.50     1091.33      9.87 o
   2   1   9     1501.04     1577.51     13.40 o
   3   1   9     6782.17     7075.55     55.49 o
   4   1   9       69.90       64.87      2.19 o
   5   1   9       90.28       74.93      1.81 o
   6   1   9       30.68       27.54      1.23 o
   7   1   9        1.01        0.73      1.24 o
   8   1   9       46.17       43.77      1.91 o
   9   1   9       45.75       40.53      1.65 o
  10   1   9      162.87      142.35      2.76 o
  11   1   9       12.28       16.36      1.47 o
  12   1   9       14.38        9.33      1.77 o
  13   1   9        0.33       -1.58      1.58 o
  14   1   9       62.77       59.28      3.38 o
  15   1   9      559.30      530.00      9.33 o
  16   1   9      114.78      128.61      4.73 o
  17   1   9       15.82        9.68      3.21 o
  18   1   9        5.01        5.09      3.08 o
  19   1   9       79.27       69.92      5.00 o
  20   1   9       85.70      111.14      7.20 o
 -23   2   9       20.47       24.72     11.74 o
 -22   2   9       36.93       33.99     12.98 o
 -21   2   9        6.29        7.16      4.19 o
 -20   2   9        1.08        2.19      3.62 o
 -19   2   9       34.99       29.25      5.00 o
 -18   2   9        9.24        8.51      3.17 o
 -17   2   9       16.03       17.84      3.36 o
 -16   2   9      206.88      183.31      5.81 o
 -15   2   9        0.36        0.02      1.93 o
 -14   2   9        7.93        2.05      1.95 o
 -13   2   9        7.54        3.90      1.87 o
 -12   2   9      515.59      518.56      7.57 o
 -11   2   9       21.36       16.13      1.82 o
 -10   2   9       92.11      106.35      2.99 o
  -9   2   9       27.52       28.53      1.37 o
  -8   2   9      504.03      504.99      8.78 o
  -7   2   9       74.15       69.23      3.12 o
  -6   2   9      496.38      531.64      8.48 o
  -5   2   9      345.24      347.05      5.60 o
  -4   2   9       57.56       52.99      2.07 o
  -3   2   9      244.55      315.92      5.06 o
  -2   2   9       94.01       99.86      4.05 o
  -1   2   9     1491.55     1560.01     17.47 o
   0   2   9    17327.37    17897.70    174.93 o
   1   2   9     6537.91     7323.71     66.51 o
   2   2   9        6.76       10.13      1.11 o
   3   2   9      143.27      139.24      3.11 o
   4   2   9        0.49       -1.29      1.29 o
   5   2   9     1839.58     1985.44     19.61 o
   6   2   9       18.58       19.29      1.30 o
   7   2   9       25.09       17.88      1.47 o
   8   2   9      353.46      394.76      5.16 o
   9   2   9       72.53       65.96      2.20 o
  10   2   9      544.89      522.16      7.06 o
  11   2   9       16.12       17.43      1.84 o
  12   2   9       30.29       23.72      2.29 o
  13   2   9       14.72       18.10      2.40 o
  14   2   9        8.86        4.14      2.18 o
  15   2   9        2.87        2.42      2.31 o
  16   2   9       39.48       41.52      3.18 o
  17   2   9       52.24       47.16      4.38 o
  18   2   9      117.83      127.55      8.80 o
  19   2   9        2.23        4.70      4.30 o
  20   2   9       45.06       52.53      9.89 o
 -22   3   9       24.97       42.02     13.60 o
 -21   3   9       26.27       45.11     13.60 o
 -20   3   9        4.73        1.24      3.65 o
 -19   3   9        5.33        2.50      3.65 o
 -18   3   9        0.39        0.34      3.03 o
 -17   3   9        1.72       -2.17      2.42 o
 -16   3   9      125.06      121.45      5.22 o
 -15   3   9        2.16       -0.82      2.46 o
 -14   3   9      218.13      204.30      5.87 o
 -13   3   9      118.37      103.86      4.27 o
 -12   3   9       29.56       34.54      2.97 o
 -11   3   9      103.94      115.04      4.02 o
 -10   3   9        9.01        5.15      1.87 o
  -9   3   9        3.71        1.92      1.39 o
  -8   3   9      171.95      153.22      3.53 o
  -7   3   9      289.18      244.11      4.42 o
  -6   3   9       12.91       21.24      1.58 o
  -5   3   9        7.79        3.60      1.12 o
  -4   3   9      364.67      424.05      6.19 o
  -3   3   9     1499.15     1648.97     18.15 o
  -2   3   9       11.41       22.53      1.76 o
  -1   3   9     6859.80     7465.25     83.56 o
   0   3   9      776.35      755.53     12.13 o
   1   3   9        5.21        2.15      1.41 o
   2   3   9       10.91       21.02      2.32 o
   3   3   9     3818.86     4312.79     49.69 o
   4   3   9      985.91     1094.33     12.89 o
   5   3   9      333.11      366.29      6.14 o
   6   3   9       70.95       79.97      3.33 o
   7   3   9       89.59       86.50      3.55 o
   8   3   9      212.58      193.80      5.33 o
   9   3   9       41.05       38.39      3.59 o
  10   3   9       28.62       21.92      2.17 o
  11   3   9       59.41       43.60      3.20 o
  12   3   9       84.86       66.07      6.06 o
  13   3   9       13.70       10.16      3.61 o
  14   3   9       92.65       87.67      4.64 o
  15   3   9       13.37        6.81      3.18 o
  16   3   9        5.43        5.34      3.12 o
  17   3   9        1.76       -2.61      4.46 o
  18   3   9        1.53        5.70      3.39 o
  19   3   9        8.45       20.39      9.89 o
  20   3   9       17.29       24.72     11.12 o
 -21   4   9        0.26       -9.89     10.51 o
 -20   4   9        1.23        5.45      5.71 o
 -19   4   9        3.17       -2.79      3.27 o
 -18   4   9       57.51       53.86      4.97 o
 -17   4   9       43.57       40.64      6.74 o
 -16   4   9        6.18       -1.43      2.95 o
 -15   4   9      147.18      139.02      6.00 o
 -14   4   9       72.57       69.90      3.87 o
 -13   4   9       82.80       76.57      6.19 o
 -12   4   9       14.18       11.82      2.60 o
 -11   4   9       13.30       18.09      2.47 o
 -10   4   9       32.54       24.25      2.56 o
  -9   4   9      453.30      486.41      9.47 o
  -8   4   9       24.87       35.65      2.21 o
  -7   4   9      136.59      144.88      3.50 o
  -6   4   9       32.19       38.50      2.47 o
  -5   4   9      297.26      308.43      5.50 o
  -4   4   9       42.32       47.51      2.18 o
  -3   4   9      640.39      586.16      8.74 o
  -2   4   9      301.52      357.60      6.24 o
  -1   4   9      327.91      347.89      6.14 o
   0   4   9       13.53       12.82      1.46 o
   1   4   9      612.43      611.18      9.37 o
   2   4   9     1133.04     1133.72     16.86 o
   3   4   9     1231.94     1294.81     17.09 o
   4   4   9      170.87      188.85      6.69 o
   5   4   9      473.00      439.65      9.91 o
   6   4   9       15.51       21.98      3.07 o
   7   4   9      538.09      510.48     14.86 o
   8   4   9       19.14       11.39      3.17 o
   9   4   9        0.00       -1.31      2.49 o
  10   4   9      267.16      242.52      6.15 o
  11   4   9       34.37       27.79      3.03 o
  12   4   9        9.89        9.16      2.65 o
  13   4   9      635.05      626.42     11.25 o
  14   4   9      277.39      283.27      7.63 o
  15   4   9       36.51       34.38      3.65 o
  16   4   9        0.77        0.55      3.17 o
  17   4   9       12.13       11.57      3.80 o
  18   4   9        1.76        4.65      3.87 o
  19   4   9       16.84       15.76      6.95 o
 -20   5   9       17.46        8.03      9.27 o
 -19   5   9        3.02        3.68      3.81 o
 -18   5   9        0.28       -0.30      3.62 o
 -17   5   9       10.64        2.53      5.62 o
 -16   5   9       27.57       36.60      4.33 o
 -15   5   9       86.05       96.13      5.42 o
 -14   5   9      193.87      211.66     12.17 o
 -13   5   9       31.75       41.21      5.00 o
 -12   5   9        7.10        8.14      3.09 o
 -11   5   9        7.67        6.01      3.92 o
 -10   5   9      263.72      280.08      9.13 o
  -9   5   9       15.96       18.94      3.73 o
  -8   5   9       27.83       34.78      4.26 o
  -7   5   9       10.94        8.36      2.68 o
  -6   5   9       74.32       89.59      4.46 o
  -5   5   9       26.96       19.30      2.69 o
  -4   5   9       20.80       20.38      2.65 o
  -3   5   9       42.03       44.37      3.36 o
  -2   5   9      114.79      112.14      4.69 o
  -1   5   9       49.22       31.62      3.07 o
   0   5   9      379.86      342.21      8.87 o
   1   5   9      360.05      394.43     11.10 o
   2   5   9      702.28      648.80     12.82 o
   3   5   9      147.93      154.18      8.51 o
   4   5   9      382.85      347.22     12.45 o
   5   5   9       60.41       68.20      4.24 o
   6   5   9       52.08       47.16      4.12 o
   7   5   9       15.42        8.98      3.36 o
   8   5   9       60.76       57.77      4.41 o
   9   5   9        1.51       -2.92      2.92 o
  10   5   9        0.05       -2.55      4.73 o
  11   5   9       16.55       14.88      4.30 o
  12   5   9      119.28      111.37      6.09 o
  13   5   9       10.46        9.06      3.75 o
  14   5   9        3.07       -0.89      3.45 o
  15   5   9        2.17        3.10      3.82 o
  16   5   9       29.01       34.79      5.81 o
  17   5   9       69.36       65.77     13.32 o
  18   5   9       27.63       29.03      5.46 o
 -19   6   9       10.54        8.03      9.89 o
 -18   6   9       36.67       37.36      6.37 o
 -17   6   9        4.35        7.46      5.55 o
 -16   6   9        0.02        3.39      4.76 o
 -15   6   9        0.13       -3.02      5.79 o
 -14   6   9        8.43       -2.49      7.73 o
 -13   6   9        5.10        6.73      5.79 o
 -12   6   9        0.03       -7.42      8.65 o
 -11   6   9       12.91        6.80      5.79 o
 -10   6   9       20.63       23.21      4.33 o
  -9   6   9        1.46       -1.16      3.37 o
  -8   6   9       10.36       17.54      3.85 o
  -7   6   9        5.49        9.37      3.79 o
  -6   6   9      175.23      161.49      6.06 o
  -5   6   9      204.00      188.28      6.49 o
  -4   6   9       29.16       23.42      3.48 o
  -3   6   9       63.10       79.98      5.17 o
  -2   6   9     1875.43     1799.52     25.02 o
  -1   6   9      114.50      151.69      9.10 o
   0   6   9     3727.53     3637.28     51.69 o
   1   6   9      779.22      766.39     19.66 o
   2   6   9      247.52      252.72     11.14 o
   3   6   9        0.21        4.94      4.37 o
   4   6   9      209.04      180.93     18.54 o
   5   6   9      271.60      250.16     16.69 o
   6   6   9       80.96       65.88      6.99 o
   7   6   9      124.36      125.58      7.45 o
   8   6   9        1.66        2.28      4.00 o
   9   6   9       12.35        5.93      4.09 o
  10   6   9        2.72        6.85      4.25 o
  11   6   9        0.00        0.37      3.13 o
  12   6   9       29.88       30.87      4.51 o
  13   6   9       45.94       47.18      5.08 o
  14   6   9       32.94       31.17      5.03 o
  15   6   9        6.37        1.74      5.36 o
  16   6   9       47.82       36.39      6.27 o
  17   6   9       22.74       16.07     10.51 o
 -17   7   9        0.20        7.42      9.89 o
 -16   7   9        0.55       -2.64      7.12 o
 -15   7   9        8.92       28.61      8.00 o
 -14   7   9        4.89       -0.75      6.33 o
 -13   7   9        0.33        7.73      6.55 o
 -12   7   9        9.57        0.46     10.82 o
 -11   7   9        4.47        0.46      5.87 o
 -10   7   9       28.34       25.04      9.27 o
  -9   7   9      114.91      108.24      9.15 o
  -8   7   9        3.02        8.52      3.96 o
  -7   7   9       86.31       59.25      5.62 o
  -6   7   9       18.97       15.86      4.36 o
  -5   7   9      118.09      127.18      8.88 o
  -4   7   9       89.57       99.08      7.67 o
  -3   7   9        2.99        3.02      3.09 o
  -2   7   9      591.02      533.13     12.25 o
  -1   7   9      143.66      142.86     10.51 o
   0   7   9      368.23      386.43     11.18 o
   1   7   9       37.51       53.15     10.82 o
   2   7   9      972.82      925.76     23.81 o
   3   7   9       23.78       23.53      5.89 o
   4   7   9       22.86       21.86      5.45 o
   5   7   9       51.94       39.55      6.76 o
   6   7   9       30.08       27.52      5.22 o
   7   7   9       44.83       40.08      5.71 o
   8   7   9       33.40       38.84     10.32 o
   9   7   9        0.23       -1.36      4.03 o
  10   7   9        0.98       -0.40      4.12 o
  11   7   9        2.40        9.19      4.89 o
  12   7   9        0.60       -4.46      4.51 o
  13   7   9       31.59       37.93      7.08 o
  14   7   9        1.61        5.40      5.42 o
  15   7   9       13.01       16.18      6.95 o
 -15   8   9       15.95       16.69     11.12 o
 -14   8   9        0.12        3.38      7.39 o
 -13   8   9       56.37       82.81     10.02 o
 -12   8   9        8.77       -1.73      6.51 o
 -11   8   9        0.44       -3.37      6.24 o
 -10   8   9        7.08        5.75      6.38 o
  -9   8   9       76.91       78.13      8.95 o
  -8   8   9        0.20        0.11      5.89 o
  -7   8   9      228.04      264.23     13.72 o
  -6   8   9        1.51        7.00      5.89 o
  -5   8   9       13.94       17.70      4.45 o
  -4   8   9        1.95       -1.26      3.53 o
  -3   8   9        3.32        3.71      3.76 o
  -2   8   9        1.05        2.92      3.68 o
  -1   8   9        0.13        3.35      3.79 o
   0   8   9      177.42      157.92      8.09 o
   1   8   9       12.37       13.18      5.19 o
   2   8   9       16.30       12.85      5.45 o
   3   8   9        3.44        7.73      6.49 o
   4   8   9      208.80      217.18      9.98 o
   5   8   9        0.89        7.42      4.28 o
   6   8   9       48.40       52.12      6.54 o
   7   8   9       97.08      103.53     12.02 o
   8   8   9       19.66       18.54      5.33 o
   9   8   9       17.50       15.05      5.58 o
  10   8   9       29.31       29.08      8.59 o
  11   8   9        3.05        5.17      5.22 o
  12   8   9        0.65       -2.47      8.65 o
  13   8   9        6.21       -4.33      8.65 o
 -11   9   9        0.02        9.56      8.03 o
 -10   9   9        4.03        5.53      7.39 o
  -9   9   9        0.37        6.18      6.99 o
  -8   9   9       61.17       87.28     10.02 o
  -7   9   9        0.05       -3.71      8.65 o
  -6   9   9        2.33       -2.47      8.65 o
  -5   9   9        2.11        6.18      8.65 o
  -4   9   9        2.19       -2.47      7.42 o
  -3   9   9        0.03        4.94      8.03 o
  -2   9   9       30.92       47.25      5.44 o
  -1   9   9        0.04        0.12      4.03 o
   0   9   9        1.73        4.94      5.24 o
   1   9   9        0.40       -0.17      4.34 o
   2   9   9       58.89       67.32     10.33 o
   3   9   9       30.04       28.80      5.80 o
   4   9   9       57.41       60.55     10.34 o
   5   9   9       84.20       79.82      7.59 o
   6   9   9        0.55        4.64      5.17 o
   7   9   9       36.61       34.32      6.28 o
   8   9   9        0.57        2.67      4.84 o
   9   9   9        6.31       10.51      9.27 o
  10   9   9        5.02       19.78     11.12 o
  -6  10   9       13.87       -0.62      9.89 o
  -5  10   9        0.11       -1.85      9.89 o
  -4  10   9       86.61       95.17     14.21 o
  -3  10   9        8.31        0.62      9.27 o
  -2  10   9       52.11       69.22     12.36 o
  -1  10   9        8.79       15.08      6.51 o
   0  10   9        4.76        8.03      8.65 o
   1  10   9        2.84        6.80      5.00 o
   2  10   9        0.00       -4.75      4.75 o
   3  10   9        1.25       -3.39      4.81 o
   4  10   9        0.50        0.34      5.06 o
 -22   0  10       14.66       24.44      5.71 o
 -20   0  10        0.87        3.58      3.36 o
 -18   0  10       24.97       29.65      3.90 o
 -16   0  10      109.81       88.04      5.06 o
 -14   0  10        0.43        2.30      2.79 o
 -12   0  10       20.56       19.72      4.38 o
 -10   0  10       20.22       42.10      3.11 o
  -8   0  10     2477.70     2620.23     36.35 o
  -6   0  10      785.59      926.15     14.80 o
  -4   0  10       71.37       78.60      3.25 o
  -2   0  10      851.17      812.69     12.68 o
   0   0  10       89.00      113.16      3.53 o
   2   0  10      684.17      688.91     11.05 o
   4   0  10      788.16      886.15     12.76 o
   6   0  10      222.24      289.39      5.86 o
   8   0  10        1.05        2.12      1.61 o
  10   0  10      117.50      116.79      3.75 o
  12   0  10      573.16      559.70     11.04 o
  14   0  10        1.40        3.53      2.36 o
  16   0  10      266.87      253.02      9.15 o
  18   0  10       23.01       22.87      6.18 o
  20   0  10        5.66       -0.62      5.56 o
 -23   1  10        8.54       10.02      5.40 o
 -22   1  10       21.06       19.31      5.80 o
 -21   1  10        0.31       -1.09      3.70 o
 -20   1  10        0.79       -2.45      2.45 o
 -19   1  10       48.41       50.04      3.72 o
 -18   1  10       27.89       29.71      3.18 o
 -17   1  10       83.85       98.46      3.76 o
 -16   1  10        5.33        1.70      1.88 o
 -15   1  10        8.64        7.85      2.07 o
 -14   1  10       42.88       41.68      2.56 o
 -13   1  10      197.03      238.71      5.02 o
 -12   1  10        6.15        7.95      1.72 o
 -11   1  10        0.22       -0.30      1.57 o
 -10   1  10        4.07        3.54      1.47 o
  -9   1  10       57.53       68.42      2.49 o
  -8   1  10      287.70      283.92      4.67 o
  -7   1  10      543.07      484.31      6.51 o
  -6   1  10      194.56      182.81      3.51 o
  -5   1  10      133.32      118.54      2.68 o
  -4   1  10      945.34      946.91     10.20 o
  -3   1  10      983.39      980.65     10.42 o
  -2   1  10       15.94       19.18      1.09 o
  -1   1  10     2502.24     2499.48     21.91 o
   0   1  10       84.04       82.05      1.91 o
   1   1  10     1097.46     1147.34     10.26 o
   2   1  10      321.39      337.22      4.77 o
   3   1  10       42.19       34.52      1.63 o
   4   1  10     1139.77     1191.46     10.72 o
   5   1  10      647.71      678.43      6.84 o
   6   1  10      791.68      783.36      7.75 o
   7   1  10     1339.78     1452.32     13.24 o
   8   1  10      164.38      206.76      3.50 o
   9   1  10        1.97        2.89      1.08 o
  10   1  10       10.19       10.71      1.32 o
  11   1  10        2.35       -1.23      1.40 o
  12   1  10       39.96       23.71      2.39 o
  13   1  10       36.43       38.56      2.40 o
  14   1  10       19.74       24.02      2.56 o
  15   1  10       30.10       32.41      3.13 o
  16   1  10       30.16       33.92      4.04 o
  17   1  10       73.38       82.75      4.97 o
  18   1  10        6.99        5.86      3.17 o
  19   1  10       15.92       13.39      3.53 o
  20   1  10        1.62       10.51      5.56 o
 -22   2  10       15.89       21.01     12.36 o
 -21   2  10        2.00        2.94      3.95 o
 -20   2  10        2.99        2.82      3.81 o
 -19   2  10       60.16       56.73      4.71 o
 -18   2  10       12.78        8.11      3.09 o
 -17   2  10        0.41        0.74      2.90 o
 -16   2  10       10.04       12.79      3.13 o
 -15   2  10      298.77      317.04      8.20 o
 -14   2  10      260.38      248.16      7.02 o
 -13   2  10      323.25      342.95      9.71 o
 -12   2  10       66.06       63.92      3.80 o
 -11   2  10      398.30      413.67     11.06 o
 -10   2  10       11.96       10.28      1.67 o
  -9   2  10      365.53      394.72      6.26 o
  -8   2  10      205.38      216.84      5.28 o
  -7   2  10      571.57      607.33      9.73 o
  -6   2  10      154.98      162.88      4.29 o
  -5   2  10       97.85      126.24      3.40 o
  -4   2  10       11.06       10.54      1.42 o
  -3   2  10      106.43      103.88      2.86 o
  -2   2  10      875.26      912.38     11.24 o
  -1   2  10        1.40        2.48      1.11 o
   0   2  10     1247.56     1381.52     12.79 o
   1   2  10      362.31      335.65      4.70 o
   2   2  10     4607.11     4880.96     46.75 o
   3   2  10      238.83      196.23      3.06 o
   4   2  10     3169.92     3366.46     31.95 o
   5   2  10       91.79       86.90      2.66 o
   6   2  10       55.78       53.24      2.07 o
   7   2  10       20.02       11.28      1.80 o
   8   2  10       13.44       20.85      1.52 o
   9   2  10        3.09        1.31      1.37 o
  10   2  10        1.00       -0.20      1.35 o
  11   2  10       11.73       13.22      1.88 o
  12   2  10        4.94        0.83      1.77 o
  13   2  10     1285.32     1181.82     14.63 o
  14   2  10       18.75       23.71      2.67 o
  15   2  10      181.52      195.10      5.74 o
  16   2  10        5.37        5.57      2.47 o
  17   2  10       36.78       31.80      3.99 o
  18   2  10        0.89        3.25      5.01 o
  19   2  10        1.45        6.61      4.33 o
  20   2  10       56.64       65.51      9.89 o
 -21   3  10       16.12       11.74     11.12 o
 -20   3  10        9.13        7.45      4.10 o
 -19   3  10        9.55       16.63      5.81 o
 -18   3  10       20.14       13.64      3.54 o
 -17   3  10       26.56       23.52      3.16 o
 -16   3  10       21.01       19.76      4.14 o
 -15   3  10       15.09       16.16      2.84 o
 -14   3  10       36.42       35.43      3.13 o
 -13   3  10       22.78       31.67      3.04 o
 -12   3  10      162.22      172.00      5.22 o
 -11   3  10        4.75        6.20      2.08 o
 -10   3  10       18.20       26.24      2.38 o
  -9   3  10        2.03        4.40      1.43 o
  -8   3  10        4.50        6.43      1.45 o
  -7   3  10        0.17        1.19      1.27 o
  -6   3  10      306.44      314.10      6.13 o
  -5   3  10      408.43      443.52      6.73 o
  -4   3  10      404.34      386.49      5.96 o
  -3   3  10        0.18       -0.76      1.04 o
  -2   3  10       47.44       43.68      1.88 o
  -1   3  10      190.19      197.80      5.87 o
   0   3  10     3230.62     3272.50     38.52 o
   1   3  10       49.55       55.48      2.05 o
   2   3  10     2745.24     2828.21     31.77 o
   3   3  10      772.44      827.65     11.02 o
   4   3  10     1627.00     1656.39     18.55 o
   5   3  10      704.88      757.33      9.80 o
   6   3  10      726.27      701.99     11.17 o
   7   3  10      242.26      234.09      5.82 o
   8   3  10       47.53       66.93      4.23 o
   9   3  10       35.28       30.70      2.93 o
  10   3  10       22.97       14.86      2.17 o
  11   3  10      332.35      337.15      7.37 o
  12   3  10      523.98      540.85      9.91 o
  13   3  10       38.98       38.99      3.53 o
  14   3  10        8.74        9.26      2.86 o
  15   3  10       37.88       32.69      3.59 o
  16   3  10        0.68       -0.98      3.03 o
  17   3  10        1.19        2.28      3.30 o
  18   3  10       33.13       35.65      5.00 o
  19   3  10       11.21       25.34      9.89 o
 -20   4  10        3.22       13.95      5.88 o
 -19   4  10        6.22        3.58      3.57 o
 -18   4  10        0.12       -1.92      3.27 o
 -17   4  10       51.01       53.76      4.58 o
 -16   4  10        1.49        7.88      3.13 o
 -15   4  10       24.85       26.23      3.24 o
 -14   4  10       14.60       13.40      2.71 o
 -13   4  10      102.57       86.27      4.18 o
 -12   4  10       13.05       10.11      2.41 o
 -11   4  10        6.88       -0.96      2.26 o
 -10   4  10      352.83      336.86      6.78 o
  -9   4  10      463.18      502.47      8.41 o
  -8   4  10      221.28      221.57      4.79 o
  -7   4  10       16.69       15.54      1.64 o
  -6   4  10        0.02       -1.13      1.27 o
  -5   4  10        9.50       16.80      1.42 o
  -4   4  10       69.71       81.54      3.34 o
  -3   4  10        0.02        2.47      1.69 o
  -2   4  10       21.71       16.10      1.79 o
  -1   4  10      248.01      247.58      8.92 o
   0   4  10      495.53      555.65      9.08 o
   1   4  10        4.86        4.46      1.63 o
   2   4  10      190.53      197.48      6.24 o
   3   4  10        2.68        1.31      1.63 o
   4   4  10        5.74        4.49      1.52 o
   5   4  10      433.83      469.93     14.95 o
   6   4  10      137.96      171.83      7.58 o
   7   4  10      558.23      585.13     12.88 o
   8   4  10      176.30      176.04      9.74 o
   9   4  10        0.66       -2.60      2.79 o
  10   4  10       23.52       20.20      2.76 o
  11   4  10      119.80      120.71      4.93 o
  12   4  10       76.31       68.16      4.07 o
  13   4  10      105.16      113.12      5.16 o
  14   4  10        0.56       -1.89      3.22 o
  15   4  10        1.24        0.12      3.94 o
  16   4  10       79.73       79.34      5.30 o
  17   4  10       15.85       17.10      3.97 o
  18   4  10        1.31        3.09      3.97 o
  19   4  10        0.01       11.91      6.51 o
 -20   5  10        1.16       -8.03      8.03 o
 -19   5  10       34.74       45.92      4.93 o
 -18   5  10        7.80       10.77      3.77 o
 -17   5  10        2.36       -4.01      4.01 o
 -16   5  10        1.77        5.14      3.47 o
 -15   5  10       48.74       43.59      4.33 o
 -14   5  10       17.46       14.84      3.45 o
 -13   5  10      175.97      188.35      6.96 o
 -12   5  10       52.49       45.30      3.98 o
 -11   5  10      521.00      498.77     10.53 o
 -10   5  10        6.10        2.30      3.83 o
  -9   5  10        0.02       -0.01      4.52 o
  -8   5  10       45.80       60.44      5.71 o
  -7   5  10      587.21      599.18     12.22 o
  -6   5  10        8.87       12.01      4.55 o
  -5   5  10        2.80        4.93      2.27 o
  -4   5  10       10.91        9.29      2.60 o
  -3   5  10        0.77       -0.17      2.81 o
  -2   5  10       60.64       59.83      4.28 o
  -1   5  10      373.41      361.31      9.38 o
   0   5  10      105.37      104.27      5.33 o
   1   5  10      398.37      385.86      9.36 o
   2   5  10       57.24       60.50      5.67 o
   3   5  10        8.40       11.12      5.87 o
   4   5  10        4.64       -0.43      2.54 o
   5   5  10        4.25       -2.62      2.62 o
   6   5  10      177.45      159.69      6.71 o
   7   5  10       26.74       18.81      3.82 o
   8   5  10     1034.94     1066.14     26.24 o
   9   5  10      102.14       93.95      6.69 o
  10   5  10        0.69        0.05      3.00 o
  11   5  10       66.63       56.33      4.83 o
  12   5  10       12.24       10.12      4.04 o
  13   5  10        8.60        8.76      3.63 o
  14   5  10        5.17        8.30      3.97 o
  15   5  10       17.65       12.30      4.37 o
  16   5  10       32.80       47.17      6.34 o
  17   5  10        0.06       10.01      6.76 o
  18   5  10        1.57        1.98      4.98 o
 -19   6  10       11.51        9.89      9.27 o
 -18   6  10        4.47        9.23      5.36 o
 -17   6  10       45.92       40.23      6.25 o
 -16   6  10        5.91       13.25      5.07 o
 -15   6  10       13.23        4.79      8.03 o
 -14   6  10        4.44       -1.72      5.89 o
 -13   6  10       29.87       15.49      6.51 o
 -12   6  10       74.06       81.17      8.45 o
 -11   6  10       44.25       30.05      4.62 o
 -10   6  10      145.65      126.77      8.32 o
  -9   6  10      476.35      476.39     12.60 o
  -8   6  10        2.64        0.84      3.42 o
  -7   6  10      254.07      258.64      9.12 o
  -6   6  10       20.63       23.31      3.19 o
  -5   6  10       31.10       33.25      3.76 o
  -4   6  10       78.33       70.97      4.58 o
  -3   6  10        7.33       11.34      5.15 o
  -2   6  10       33.95       45.88      4.91 o
  -1   6  10      120.16      140.25      7.44 o
   0   6  10       12.22       17.44      3.89 o
   1   6  10      344.28      299.53     12.24 o
   2   6  10        8.73       12.81      8.65 o
   3   6  10      417.64      452.72     15.29 o
   4   6  10      513.98      542.94     17.04 o
   5   6  10      462.86      441.89     16.69 o
   6   6  10       40.39       44.10      6.55 o
   7   6  10       21.74        3.73      6.49 o
   8   6  10      140.49      145.77      8.14 o
   9   6  10       13.71       13.60      4.48 o
  10   6  10        2.61       -3.06      3.06 o
  11   6  10        0.66       -3.12      3.12 o
  12   6  10       13.48        3.47      3.50 o
  13   6  10        0.16        1.99      3.74 o
  14   6  10       62.31       78.75      6.22 o
  15   6  10       20.91       19.14      7.23 o
  16   6  10        0.28        8.73      6.83 o
  17   6  10        9.89        0.00      9.89 o
 -17   7  10       12.27       21.63     11.12 o
 -16   7  10       16.34       25.58      8.31 o
 -15   7  10        0.29        9.44      6.97 o
 -14   7  10       14.42       20.19      8.00 o
 -13   7  10        4.62       12.71      6.95 o
 -12   7  10        6.57       -0.33      5.63 o
 -11   7  10        7.21       13.58      6.68 o
 -10   7  10        0.02       -4.90      4.90 o
  -9   7  10        2.50        6.73      5.79 o
  -8   7  10        2.14        3.43      3.89 o
  -7   7  10        2.11       -5.30      5.30 o
  -6   7  10       70.78       79.72      6.16 o
  -5   7  10        0.66       -1.84      2.65 o
  -4   7  10        2.74        4.42      3.19 o
  -3   7  10        2.32        0.68      3.07 o
  -2   7  10      842.11      793.42     16.89 o
  -1   7  10      172.37      173.93     10.05 o
   0   7  10       79.45       85.10     15.14 o
   1   7  10      129.86      103.06     13.60 o
   2   7  10      437.01      415.04     15.28 o
   3   7  10       10.61       10.33      5.87 o
   4   7  10       61.06       55.00      7.20 o
   5   7  10       50.10       49.15      8.03 o
   6   7  10        8.09        2.02      4.15 o
   7   7  10       75.06       68.66      6.73 o
   8   7  10       75.44       75.14      6.89 o
   9   7  10        2.52        4.56      4.25 o
  10   7  10       52.72       57.02      6.76 o
  11   7  10       14.57       15.54      5.27 o
  12   7  10       28.73       38.40      6.50 o
  13   7  10       18.37       19.18      6.18 o
  14   7  10        5.51        8.42      6.17 o
  15   7  10        1.16        6.18      9.27 o
 -14   8  10       34.08       60.68     10.02 o
 -13   8  10       32.15       36.49      8.51 o
 -12   8  10        0.08       -0.79      6.07 o
 -11   8  10       29.08       34.44      8.17 o
 -10   8  10       12.72        8.11      6.76 o
  -9   8  10       30.07       35.98      8.34 o
  -8   8  10       26.82       29.92      8.03 o
  -7   8  10       79.08       73.80      8.74 o
  -6   8  10        9.33        1.24      4.09 o
  -5   8  10       20.90       17.02      5.89 o
  -4   8  10       11.13        1.14      3.61 o
  -3   8  10        5.39        3.67      3.84 o
  -2   8  10        0.07        4.74      3.84 o
  -1   8  10       11.23        8.96      4.81 o
   0   8  10        6.37        3.71      4.81 o
   1   8  10       37.57       29.66      6.12 o
   2   8  10       11.23        4.23      5.45 o
   3   8  10       48.30       39.98      6.99 o
   4   8  10      136.39      137.33      8.43 o
   5   8  10       59.79       53.26      6.22 o
   6   8  10        2.57        3.28      4.81 o
   7   8  10       17.74       24.71      5.65 o
   8   8  10        3.89        7.18      5.45 o
   9   8  10        0.29        5.34      5.11 o
  10   8  10       39.02       56.30      7.48 o
  11   8  10        4.38        9.12      5.53 o
  12   8  10        1.01        7.42      9.27 o
 -11   9  10       42.06       51.42      9.89 o
 -10   9  10        1.31        0.73      7.20 o
  -9   9  10        3.29        8.35      6.68 o
  -8   9  10        4.90       11.74      8.65 o
  -7   9  10        1.20       -4.33      8.03 o
  -6   9  10        4.55       -6.80      7.42 o
  -5   9  10      152.00      179.22     16.07 o
  -4   9  10       47.93       65.51     11.74 o
  -3   9  10       63.32       74.11     13.29 o
  -2   9  10       13.16        9.13      4.70 o
  -1   9  10        7.43        7.65      8.96 o
   0   9  10       79.00       87.66      8.51 o
   1   9  10       80.13       88.64      8.95 o
   2   9  10       13.34       11.47      5.60 o
   3   9  10        4.28        5.41      4.97 o
   4   9  10       66.33       78.91     11.32 o
   5   9  10        0.44        7.62      5.35 o
   6   9  10        8.30        2.61      5.11 o
   7   9  10        0.10        3.07      4.89 o
   8   9  10        7.21       12.41      5.82 o
   9   9  10       54.10       76.01     14.21 o
  -5  10  10        0.67       11.74     10.51 o
  -4  10  10       29.32       43.26     12.36 o
  -3  10  10        3.60        3.71      9.89 o
  -1  10  10        2.22        0.00      8.03 o
   0  10  10       26.53       23.21      5.65 o
   1  10  10        0.71       -3.29      4.87 o
   2  10  10        0.02       -4.81      4.81 o
   3  10  10       19.03       21.72      6.40 o
 -23   0  11        4.81        8.03     11.12 o
 -21   0  11        3.62        5.56      6.18 o
 -19   0  11       12.48       12.79      3.62 o
 -17   0  11        2.78        2.88      2.98 o
 -15   0  11      393.75      327.90      8.98 o
 -13   0  11      923.96      843.55     15.47 o
 -11   0  11      437.47      389.71     13.93 o
  -9   0  11       45.23       37.88      5.72 o
  -7   0  11      670.46      749.67     13.01 o
  -5   0  11       18.02       22.29      2.08 o
  -3   0  11      344.06      360.41     13.29 o
  -1   0  11     2613.28     2898.15     43.63 o
   1   0  11      138.78      120.79      3.79 o
   3   0  11      255.36      221.14      5.22 o
   5   0  11      143.98      169.32      4.37 o
   7   0  11       32.89       26.40      2.13 o
   9   0  11      298.92      289.61      6.23 o
  11   0  11       29.59       24.68      5.19 o
  13   0  11      556.30      533.49      9.03 o
  15   0  11        1.49        2.39      3.26 o
  17   0  11      178.94      204.56     12.98 o
  19   0  11       25.56       33.37      7.42 o
 -23   1  11        0.80        3.71      9.89 o
 -22   1  11        1.00       -4.18      4.18 o
 -21   1  11       16.43       12.66      3.95 o
 -20   1  11        6.16       -0.50      2.62 o
 -19   1  11        5.96        9.76      2.84 o
 -18   1  11       27.80       21.39      2.94 o
 -17   1  11       54.18       49.64      2.97 o
 -16   1  11       39.78       38.28      2.67 o
 -15   1  11       49.77       55.07      3.08 o
 -14   1  11       23.97       16.68      2.17 o
 -13   1  11      284.26      265.29      5.40 o
 -12   1  11       45.02       49.60      2.60 o
 -11   1  11      235.22      219.94      4.55 o
 -10   1  11        3.53        4.65      1.52 o
  -9   1  11      269.80      237.86      4.46 o
  -8   1  11      119.79      137.21      3.31 o
  -7   1  11      166.02      158.16      3.46 o
  -6   1  11       22.51       29.70      1.63 o
  -5   1  11      178.31      205.31      3.66 o
  -4   1  11       18.92       13.00      1.61 o
  -3   1  11      937.69      874.24      9.66 o
  -2   1  11     1430.82     1617.35     16.20 o
  -1   1  11        1.97        6.54      0.96 o
   0   1  11      198.05      221.76      3.57 o
   1   1  11       66.95       72.97      1.83 o
   2   1  11      346.13      407.57      4.82 o
   3   1  11       26.59       14.48      1.11 o
   4   1  11        3.30        2.35      0.89 o
   5   1  11        4.61        6.13      1.15 o
   6   1  11       27.42       28.16      1.61 o
   7   1  11       13.05       12.15      1.27 o
   8   1  11      322.70      353.11      4.81 o
   9   1  11        3.28        1.70      1.08 o
  10   1  11       52.93       41.64      1.96 o
  11   1  11       61.70       38.86      2.08 o
  12   1  11       49.55       44.46      4.22 o
  13   1  11      186.66      181.70      4.43 o
  14   1  11        9.60        7.86      2.34 o
  15   1  11      123.13      134.68      4.99 o
  16   1  11      137.31      143.64      7.83 o
  17   1  11        7.46       10.65      3.90 o
  18   1  11       20.85       13.45      3.57 o
  19   1  11        8.20       12.77      3.57 o
  20   1  11        0.30       -0.62      4.94 o
 -22   2  11        5.19        8.03     11.12 o
 -21   2  11        7.83        9.72      8.96 o
 -20   2  11       24.95       27.12      4.22 o
 -19   2  11       58.92       59.31      4.80 o
 -18   2  11        4.90       10.19      3.33 o
 -17   2  11       62.26       59.19      4.54 o
 -16   2  11      394.69      331.79      8.61 o
 -15   2  11        6.89        3.11      2.75 o
 -14   2  11       32.90       44.03      3.71 o
 -13   2  11      225.25      217.16      5.40 o
 -12   2  11      238.02      227.63      5.27 o
 -11   2  11       54.41       52.01      2.67 o
 -10   2  11      285.85      266.09      4.28 o
  -9   2  11      189.75      198.95      5.71 o
  -8   2  11       59.08       54.07      1.76 o
  -7   2  11      624.71      631.36      7.33 o
  -6   2  11       27.54       12.96      1.06 o
  -5   2  11      564.23      619.98      8.19 o
  -4   2  11      153.70      136.03      2.33 o
  -3   2  11     2180.23     2389.13     21.30 o
  -2   2  11       79.09       50.44      1.56 o
  -1   2  11      360.67      364.39      4.49 o
   0   2  11     2739.37     2881.49     25.35 o
   1   2  11     5602.84     6241.18     52.79 o
   2   2  11      342.76      334.00      4.39 o
   3   2  11      312.97      362.50      5.15 o
   4   2  11        3.22        0.50      1.28 o
   5   2  11      571.76      594.88      7.45 o
   6   2  11      112.46      117.79      3.10 o
   7   2  11        3.37        5.13      1.93 o
   8   2  11       33.77       36.73      3.32 o
   9   2  11        5.07        7.49      1.70 o
  10   2  11        0.78       -1.55      1.55 o
  11   2  11       56.23       52.48      2.61 o
  12   2  11      394.88      355.94      6.76 o
  13   2  11      161.64      132.49      4.46 o
  14   2  11        0.09        0.18      2.09 o
  15   2  11       87.62       87.04      3.76 o
  16   2  11       86.70       87.04      4.26 o
  17   2  11       33.35       40.83      4.14 o
  18   2  11       12.36        2.47      6.80 o
  19   2  11       12.68       17.30      8.03 o
 -21   3  11        0.51        0.62     10.51 o
 -20   3  11        0.46       -2.94      3.73 o
 -19   3  11        0.47        1.98      3.46 o
 -18   3  11        0.00        0.87      3.14 o
 -17   3  11        0.24        0.30      4.01 o
 -16   3  11       23.97       16.77      3.39 o
 -15   3  11       83.43       85.12      4.68 o
 -14   3  11       28.54       32.58      4.53 o
 -13   3  11       63.69       68.00      3.70 o
 -12   3  11        0.75       -2.02      2.20 o
 -11   3  11        2.25       -0.58      2.20 o
 -10   3  11        0.11       -1.65      1.65 o
  -9   3  11        2.88        6.30      1.67 o
  -8   3  11        3.37        0.52      1.50 o
  -7   3  11      183.00      182.30      4.42 o
  -6   3  11      563.02      587.82      8.52 o
  -5   3  11      415.49      406.50      6.50 o
  -4   3  11       11.14        8.13      1.36 o
  -3   3  11      269.00      308.60      5.35 o
  -2   3  11       67.41       68.25      2.40 o
  -1   3  11       27.60       26.11      2.02 o
   0   3  11      156.05      171.20      4.82 o
   1   3  11       36.40       48.10      2.83 o
   2   3  11      369.49      381.14      6.03 o
   3   3  11       35.52       32.33      1.85 o
   4   3  11        0.35       -1.19      1.19 o
   5   3  11       83.70       83.68      4.98 o
   6   3  11       25.41       22.83      2.37 o
   7   3  11       57.79       63.73      3.45 o
   8   3  11       24.38       25.20      2.69 o
   9   3  11       49.58       48.88      4.10 o
  10   3  11      203.95      208.28      5.85 o
  11   3  11      808.79      839.54     12.99 o
  12   3  11       22.48       21.44      3.00 o
  13   3  11       27.49       28.20      3.25 o
  14   3  11      191.72      193.94      7.16 o
  15   3  11        2.74        4.70      2.84 o
  16   3  11        1.06        2.01      3.27 o
  17   3  11        1.81        1.95      3.31 o
  18   3  11        1.26        1.84      3.38 o
  19   3  11        0.05       -7.42      8.03 o
 -20   4  11        6.21       -3.09      9.27 o
 -19   4  11        0.00       -3.43      3.66 o
 -18   4  11       30.90       40.19      4.56 o
 -17   4  11       18.05       14.05      3.92 o
 -16   4  11       11.21        9.97      3.06 o
 -15   4  11        3.93        6.21      2.75 o
 -14   4  11        2.53        4.26      2.65 o
 -13   4  11        1.19       -0.68      2.48 o
 -12   4  11       43.27       34.92      3.07 o
 -11   4  11        5.71        2.57      2.11 o
 -10   4  11       61.61       64.45      3.40 o
  -9   4  11        0.05       -1.28      1.87 o
  -8   4  11       22.60       21.06      2.00 o
  -7   4  11        2.71        1.86      1.41 o
  -6   4  11       87.11       77.63      2.97 o
  -5   4  11      188.93      200.85      4.33 o
  -4   4  11     1579.91     1564.68     21.25 o
  -3   4  11      306.77      310.49      6.51 o
  -2   4  11        3.56        4.09      3.95 o
  -1   4  11        5.48        2.36      1.82 o
   0   4  11       33.73       36.72      3.75 o
   1   4  11        0.54        1.10      1.59 o
   2   4  11       20.06       15.55      2.14 o
   3   4  11      707.02      700.59     10.96 o
   4   4  11       26.95       37.92      3.45 o
   5   4  11      251.08      267.63      8.09 o
   6   4  11       11.54       12.22      3.17 o
   7   4  11       73.51       64.48      4.72 o
   8   4  11       67.82       63.22      7.76 o
   9   4  11      237.88      242.44      8.92 o
  10   4  11       70.48       80.42      4.08 o
  11   4  11       11.08       12.04      2.73 o
  12   4  11        7.80        4.78      2.68 o
  13   4  11       78.10       77.52      4.39 o
  14   4  11       10.24       11.17      3.09 o
  15   4  11       29.87       32.02      3.76 o
  16   4  11        0.51       -1.29      2.92 o
  17   4  11        1.66       -0.39      3.41 o
  18   4  11        3.63       -1.31      5.11 o
  19   4  11        2.46        8.98      8.96 o
 -20   5  11        3.02        1.85      9.27 o
 -19   5  11        2.43       -4.44      4.44 o
 -18   5  11       19.51       12.86      4.01 o
 -17   5  11        0.61       -1.17      3.33 o
 -16   5  11        2.54        6.33      4.10 o
 -15   5  11        0.12       -0.73      3.16 o
 -14   5  11       16.74       18.38      5.31 o
 -13   5  11       55.18       48.81      3.64 o
 -12   5  11       84.91       71.98      4.65 o
 -11   5  11       17.85       13.43      3.43 o
 -10   5  11        0.40       -1.66      3.27 o
  -9   5  11      165.34      154.99      7.09 o
  -8   5  11       12.70       21.50      4.16 o
  -7   5  11        0.71       -2.06      2.41 o
  -6   5  11     1098.58     1100.76     17.10 o
  -5   5  11       20.94       22.64      4.82 o
  -4   5  11      168.49      188.61      7.06 o
  -3   5  11      669.58      642.10     13.32 o
  -2   5  11     3855.13     3800.17     53.39 o
  -1   5  11      391.25      427.89     10.41 o
   0   5  11      104.78       95.34      6.16 o
   1   5  11      736.23      745.95     16.89 o
   2   5  11      504.29      475.55     14.86 o
   3   5  11        2.04        2.39      3.19 o
   4   5  11      156.47      159.69      7.63 o
   5   5  11        3.08       -1.20      2.67 o
   6   5  11      398.55      380.66     10.93 o
   7   5  11      127.76      109.58      6.75 o
   8   5  11        3.31       -0.08      3.25 o
   9   5  11       14.17       12.71      3.38 o
  10   5  11        8.27        9.76      3.78 o
  11   5  11       26.78       22.21      4.91 o
  12   5  11        0.80       -3.03      3.03 o
  13   5  11       16.86       12.43      3.86 o
  14   5  11       53.58       55.88      5.52 o
  15   5  11        0.40        2.41      3.89 o
  16   5  11        7.10        7.43      4.28 o
  17   5  11       31.80       46.18      8.30 o
  18   5  11        2.95        9.27      6.99 o
 -18   6  11       17.48       23.17      6.68 o
 -17   6  11        1.68        6.38      5.19 o
 -16   6  11       28.46       31.39      5.70 o
 -15   6  11       14.52       19.50      7.12 o
 -14   6  11        7.14       10.92      6.51 o
 -13   6  11       44.87       34.62      7.28 o
 -12   6  11        1.28       -0.33      6.18 o
 -11   6  11       24.99       25.21      4.70 o
 -10   6  11       19.66       21.63      6.70 o
  -9   6  11        4.79        4.57      3.68 o
  -8   6  11        0.06       -2.57      3.52 o
  -7   6  11        0.55        0.18      3.52 o
  -6   6  11      368.95      391.89      9.42 o
  -5   6  11       85.25      122.37      5.69 o
  -4   6  11     2160.05     2088.66     28.57 o
  -3   6  11       79.01       58.95      4.87 o
  -2   6  11      520.05      518.06     12.36 o
  -1   6  11        8.50       16.45      3.79 o
   0   6  11     1866.66     1812.96     36.92 o
   1   6  11      100.52      104.67     15.14 o
   2   6  11      186.89      184.52     10.05 o
   3   6  11        3.00       -4.37      4.37 o
   4   6  11      480.84      462.87     16.69 o
   5   6  11        1.52       -4.13      4.13 o
   6   6  11       18.38       24.22      5.68 o
   7   6  11        0.00       -1.06      4.57 o
   8   6  11        3.69        6.66      4.09 o
   9   6  11        0.08        2.00      3.11 o
  10   6  11       32.74       23.02      5.44 o
  11   6  11       39.75       38.95      4.78 o
  12   6  11       18.54       20.79      4.42 o
  13   6  11       20.15       29.55      4.75 o
  14   6  11       18.23       32.92      5.17 o
  15   6  11       24.34       28.89      5.46 o
  16   6  11       55.96       67.98     13.60 o
 -17   7  11        0.96        1.85      9.27 o
 -16   7  11       90.43       90.85     13.60 o
 -15   7  11       91.59      108.75     11.09 o
 -14   7  11        1.08       -1.77      6.24 o
 -13   7  11       75.17       81.49      9.33 o
 -12   7  11       43.91       55.16      8.51 o
 -11   7  11        0.13       -5.63      5.63 o
 -10   7  11        2.73        3.64      6.18 o
  -9   7  11       23.67       27.88      4.91 o
  -8   7  11       84.28       93.36     12.37 o
  -7   7  11        1.35       -1.90      3.61 o
  -6   7  11        3.75        2.28      3.97 o
  -5   7  11        1.10        1.11      3.09 o
  -4   7  11       51.70       57.92      4.54 o
  -3   7  11       46.41       34.41      4.13 o
  -2   7  11     1071.90     1101.46     26.21 o
  -1   7  11        0.74        5.25      4.81 o
   0   7  11       20.82        9.57      5.01 o
   1   7  11        1.92        1.85      6.49 o
   2   7  11       52.42       48.56      6.55 o
   3   7  11        0.05       -4.13      4.13 o
   4   7  11       44.94       38.51     11.74 o
   5   7  11       57.33       55.57      7.20 o
   6   7  11        0.63       -4.75      4.75 o
   7   7  11       45.22       37.58      8.42 o
   8   7  11        4.09        7.09      4.41 o
   9   7  11        1.37       -0.59      4.09 o
  10   7  11        0.08        4.30      4.52 o
  11   7  11       26.18       32.85      6.18 o
  12   7  11        5.80        3.84      5.08 o
  13   7  11        8.38       11.46      5.50 o
  14   7  11       34.94       50.93      8.17 o
 -14   8  11        0.00       -1.04      7.28 o
 -13   8  11        0.28       -2.47      7.39 o
 -12   8  11       40.00       32.73      8.00 o
 -11   8  11        0.76       -3.96      6.51 o
 -10   8  11        0.81        2.32      6.33 o
  -9   8  11        1.37       -5.23      6.07 o
  -8   8  11       20.11       17.10      6.76 o
  -7   8  11        0.37        1.85      6.55 o
  -6   8  11        2.83        0.14      4.16 o
  -5   8  11       27.42       28.93      7.73 o
  -4   8  11        1.44       -3.57      3.57 o
  -3   8  11        1.88        0.78      3.89 o
  -2   8  11      116.17      116.49      8.51 o
  -1   8  11       60.85       61.90      7.43 o
   0   8  11      185.68      194.92     11.09 o
   1   8  11      133.36      118.69      9.18 o
   2   8  11       21.58       21.33      5.89 o
   3   8  11      243.39      245.55     12.89 o
   4   8  11       45.09       49.99      7.43 o
   5   8  11       37.83       40.39      6.37 o
   6   8  11        6.61       16.07      5.44 o
   7   8  11       13.88       10.77      5.33 o
   8   8  11        2.07       -2.44      4.61 o
   9   8  11        4.97        8.02      5.10 o
  10   8  11       30.44       38.69      6.89 o
  11   8  11        0.03        2.47      9.89 o
  12   8  11        5.56       10.51     10.51 o
 -11   9  11        0.43        3.09      9.27 o
 -10   9  11        0.03       -2.88      7.20 o
  -9   9  11        0.54        1.65      6.51 o
  -8   9  11       31.94       19.16      9.89 o
  -7   9  11        1.90       -5.56      9.27 o
  -6   9  11       16.77       25.96     11.12 o
  -5   9  11       29.33       32.75     11.12 o
  -4   9  11        0.76        4.94      9.27 o
  -3   9  11        9.25        4.33      8.03 o
  -2   9  11       67.71       67.94      8.08 o
  -1   9  11        1.51        7.84      5.45 o
   0   9  11       39.10       57.22      7.87 o
   1   9  11       81.07      101.61      9.39 o
   2   9  11        8.28       11.06      5.89 o
   3   9  11       36.32       35.85      6.28 o
   4   9  11        0.39       -3.51      4.75 o
   5   9  11       22.09       25.13      6.07 o
   6   9  11        0.78        9.64      5.44 o
   7   9  11        3.52        4.31      5.53 o
   8   9  11        4.16       -8.65      8.65 o
   0  10  11        0.00        4.73      4.97 o
   1  10  11       43.49       60.16      7.25 o
 -22   0  12        1.12       -4.45      4.45 o
 -20   0  12       47.41       54.98      4.89 o
 -18   0  12        1.57        4.94      3.16 o
 -16   0  12       22.03       24.67      3.61 o
 -14   0  12        2.25        1.99      3.75 o
 -12   0  12      362.92      345.57      8.77 o
 -10   0  12      225.00      202.51      6.30 o
  -8   0  12      103.58       93.00      4.12 o
  -6   0  12      131.73      128.22      4.56 o
  -4   0  12      739.03      707.04     14.20 o
  -2   0  12      872.01      924.68     14.57 o
   0   0  12     2287.37     2201.13     30.56 o
   2   0  12     3208.12     3129.54     42.10 o
   4   0  12      916.79     1049.85     15.29 o
   6   0  12        6.20        1.88      1.61 o
   8   0  12        5.52        9.12      1.92 o
  10   0  12      495.42      448.64      7.77 o
  12   0  12       71.19       73.37      3.46 o
  14   0  12       64.33       74.82      6.49 o
  16   0  12      118.75      127.31     10.51 o
  18   0  12        0.90       -4.33      4.33 o
 -22   1  12       23.18       27.71      5.31 o
 -21   1  12        1.29       -2.25      3.42 o
 -20   1  12       27.46       31.96      4.22 o
 -19   1  12        2.52        0.42      2.44 o
 -18   1  12       28.29       40.44      3.45 o
 -17   1  12       24.65       27.20      3.00 o
 -16   1  12       24.83       24.09      2.39 o
 -15   1  12       50.94       55.50      2.90 o
 -14   1  12      134.56      110.43      3.73 o
 -13   1  12        1.38       -1.38      1.80 o
 -12   1  12      264.63      250.40      5.16 o
 -11   1  12      345.37      367.74      6.08 o
 -10   1  12        2.15        1.76      1.54 o
  -9   1  12      521.41      576.28      7.81 o
  -8   1  12      204.13      207.44      4.11 o
  -7   1  12      184.65      183.78      3.74 o
  -6   1  12      378.32      371.91      5.49 o
  -5   1  12      163.96      143.53      3.14 o
  -4   1  12      301.36      318.86      4.82 o
  -3   1  12        1.99        3.40      1.10 o
  -2   1  12      146.18      169.24      3.42 o
  -1   1  12        4.02        2.29      1.11 o
   0   1  12      414.35      497.36      6.38 o
   1   1  12       43.37       77.56      2.47 o
   2   1  12        0.06        5.61      1.09 o
   3   1  12      571.64      635.21      7.22 o
   4   1  12     1302.71     1168.09     11.73 o
   5   1  12      142.45      152.24      3.07 o
   6   1  12      128.74      153.10      3.20 o
   7   1  12       99.56      103.18      2.59 o
   8   1  12       59.66       62.63      3.26 o
   9   1  12       53.87       44.21      1.98 o
  10   1  12      112.81       98.98      3.71 o
  11   1  12      346.18      302.91      4.96 o
  12   1  12       26.81       21.64      2.63 o
  13   1  12      238.66      223.40      4.96 o
  14   1  12       63.33       54.36      3.64 o
  15   1  12        1.92        1.29      2.35 o
  16   1  12        0.00        0.82      2.81 o
  17   1  12       28.51       30.21      4.94 o
  18   1  12        7.78       11.34      3.74 o
  19   1  12        3.66        8.65      5.56 o
 -22   2  12        9.71        9.89     11.74 o
 -21   2  12        0.36       -6.18      9.27 o
 -20   2  12       24.59       36.06      4.42 o
 -19   2  12       44.58       43.26      4.50 o
 -18   2  12       31.69       24.48      3.72 o
 -17   2  12       21.82       23.91      3.55 o
 -16   2  12        2.19        1.30      2.82 o
 -15   2  12       77.82       76.69      4.58 o
 -14   2  12       83.25       81.45      5.17 o
 -13   2  12      139.50      150.65      6.38 o
 -12   2  12        0.69       -1.73      1.73 o
 -11   2  12        5.09        5.52      1.68 o
 -10   2  12       60.26       48.78      1.93 o
  -9   2  12      275.30      254.95      6.63 o
  -8   2  12      799.10      833.30     10.90 o
  -7   2  12      142.78      137.56      3.14 o
  -6   2  12      275.89      289.10      4.93 o
  -5   2  12     1287.18     1276.41     13.25 o
  -4   2  12      164.93      166.99      3.18 o
  -3   2  12       22.78       28.99      1.29 o
  -2   2  12      549.92      597.08      6.56 o
  -1   2  12      226.13      232.65      3.54 o
   0   2  12      946.57     1020.45     11.22 o
   1   2  12      964.60      958.54     10.68 o
   2   2  12     1459.48     1354.93     14.27 o
   3   2  12       24.78       28.46      1.65 o
   4   2  12      948.83      916.25     10.50 o
   5   2  12     1396.86     1433.78     16.94 o
   6   2  12     1464.19     1617.66     17.02 o
   7   2  12      496.12      488.74      6.88 o
   8   2  12        2.18        0.64      1.34 o
   9   2  12     1381.84     1282.39     14.73 o
  10   2  12        0.67       -1.65      1.65 o
  11   2  12        1.98       -0.84      2.16 o
  12   2  12       13.90       13.68      2.37 o
  13   2  12      545.41      526.14      8.73 o
  14   2  12        8.69        4.54      2.26 o
  15   2  12       59.19       63.88      3.48 o
  16   2  12       10.16       10.50      3.38 o
  17   2  12       29.62       33.16      4.53 o
  18   2  12        2.79        3.62      4.30 o
  19   2  12        0.58        0.62      6.80 o
 -21   3  12       11.36       -6.18     10.51 o
 -20   3  12       41.89       39.64      5.16 o
 -19   3  12        1.15       -1.46      3.43 o
 -18   3  12       58.09       62.18      4.86 o
 -17   3  12       26.04       27.68      3.84 o
 -16   3  12      265.03      260.60      7.93 o
 -15   3  12        0.02        0.29      3.57 o
 -14   3  12        5.68        2.63      2.75 o
 -13   3  12       31.94       28.58      3.22 o
 -12   3  12        2.89        1.25      2.43 o
 -11   3  12      334.08      341.39     12.84 o
 -10   3  12      235.72      206.61      5.10 o
  -9   3  12      283.33      291.88      6.02 o
  -8   3  12      162.23      172.59      4.56 o
  -7   3  12       22.29       20.24      2.07 o
  -6   3  12      523.72      522.34      8.10 o
  -5   3  12      179.74      161.26      4.14 o
  -4   3  12      175.00      190.80      4.42 o
  -3   3  12      133.86      154.15      3.93 o
  -2   3  12      267.64      293.81      5.34 o
  -1   3  12        3.11        4.60      1.57 o
   0   3  12       59.80       82.82      3.21 o
   1   3  12      758.57      811.19     10.55 o
   2   3  12      630.59      701.04      9.46 o
   3   3  12        6.12        4.02      2.69 o
   4   3  12      426.00      403.19      6.54 o
   5   3  12       71.96       72.56      2.84 o
   6   3  12      852.51      881.28     13.68 o
   7   3  12       30.91       36.24      3.01 o
   8   3  12      714.28      693.28     11.99 o
   9   3  12      436.81      449.58      9.29 o
  10   3  12      171.48      185.73      5.49 o
  11   3  12      205.29      180.28      7.09 o
  12   3  12       33.54       30.55      3.36 o
  13   3  12       74.87       71.89      4.28 o
  14   3  12       36.98       33.30      3.49 o
  15   3  12        9.41        7.74      2.98 o
  16   3  12       80.77       84.54      4.80 o
  17   3  12       10.80       13.88      3.64 o
  18   3  12        0.66       -2.29      3.79 o
 -20   4  12        0.08       -9.89      9.89 o
 -19   4  12        1.20        2.59      4.00 o
 -18   4  12       43.77       37.60      5.66 o
 -17   4  12       92.58      101.06      6.53 o
 -16   4  12       71.53       72.53      4.85 o
 -15   4  12       24.38       24.87      3.32 o
 -14   4  12        0.58       -2.17      2.17 o
 -13   4  12       21.24       19.37      2.96 o
 -12   4  12       59.53       64.90      3.81 o
 -11   4  12        0.19        2.02      2.13 o
 -10   4  12      353.88      317.36      7.57 o
  -9   4  12       80.26       66.25      3.17 o
  -8   4  12      835.27      845.03     11.70 o
  -7   4  12       66.33       64.17      4.83 o
  -6   4  12       37.05       38.49      2.77 o
  -5   4  12      136.96      135.04      3.93 o
  -4   4  12        1.20        5.99      1.57 o
  -3   4  12      105.61      102.96      3.99 o
  -2   4  12       58.39       53.59      3.07 o
  -1   4  12      252.18      261.70      6.02 o
   0   4  12      425.52      456.36      8.46 o
   1   4  12       34.20       45.82      3.48 o
   2   4  12       13.71       14.14      2.50 o
   3   4  12      152.26      169.97      6.68 o
   4   4  12      154.68      164.83      7.18 o
   5   4  12       10.45       16.39      3.14 o
   6   4  12       23.11       19.94      3.44 o
   7   4  12      436.01      458.12     11.59 o
   8   4  12      131.59      122.63      8.04 o
   9   4  12        0.03       -0.96      2.31 o
  10   4  12       31.01       24.15      3.06 o
  11   4  12       30.86       32.08      3.30 o
  12   4  12       57.04       63.57      4.03 o
  13   4  12        1.24       -2.36      2.36 o
  14   4  12        7.39        5.43      2.92 o
  15   4  12        3.44        1.91      2.86 o
  16   4  12       20.64       23.75      3.77 o
  17   4  12        0.48        2.66      4.18 o
  18   4  12       18.24       22.72      7.20 o
 -19   5  12        0.00        0.66      5.71 o
 -18   5  12        1.04       -4.74      4.74 o
 -17   5  12       18.20       22.19      4.22 o
 -16   5  12        0.79       -2.96      2.96 o
 -15   5  12       60.77       47.59      6.78 o
 -14   5  12       14.40       16.83      3.04 o
 -13   5  12       15.82       11.54      2.78 o
 -12   5  12       77.54       49.69      3.59 o
 -11   5  12      217.84      208.38      6.96 o
 -10   5  12       86.75       85.26      5.88 o
  -9   5  12      185.41      198.77     13.06 o
  -8   5  12       15.53        8.40      3.82 o
  -7   5  12       28.60       28.70      3.47 o
  -6   5  12      174.15      179.60      7.30 o
  -5   5  12      276.68      288.04      8.95 o
  -4   5  12        0.43       -0.22      3.04 o
  -3   5  12      254.36      237.53      8.08 o
  -2   5  12      121.84      118.05      5.94 o
  -1   5  12        8.82       13.77      3.32 o
   0   5  12      135.50      133.22      5.89 o
   1   5  12       72.38       55.92      4.73 o
   2   5  12      255.87      253.41      7.57 o
   3   5  12        6.02        7.02      2.99 o
   4   5  12      447.87      405.26     10.28 o
   5   5  12        1.56        0.92      4.15 o
   6   5  12      358.28      394.36     10.73 o
   7   5  12       71.37       94.29      5.99 o
   8   5  12        1.75        2.19      3.43 o
   9   5  12       26.08       25.21      3.99 o
  10   5  12       40.89       61.29      4.96 o
  11   5  12        0.76        2.95      3.27 o
  12   5  12        3.70        5.56      3.56 o
  13   5  12        7.05       14.33      4.19 o
  14   5  12       20.16       18.99      4.49 o
  15   5  12       24.54       36.24      5.29 o
  16   5  12        0.22       -2.52      4.75 o
  17   5  12       17.80       22.22      5.00 o
 -18   6  12       13.44       33.37     11.12 o
 -17   6  12        0.76       -4.60      4.60 o
 -16   6  12       28.60       26.48      5.76 o
 -15   6  12        3.29       -7.42     11.12 o
 -14   6  12       21.40        5.85      6.51 o
 -13   6  12        0.24       -5.19      5.19 o
 -12   6  12       16.67       26.55     10.20 o
 -11   6  12       12.99        2.15      5.32 o
 -10   6  12        0.09        1.05      3.82 o
  -9   6  12       52.92       38.23      4.94 o
  -8   6  12      330.68      329.81     10.62 o
  -7   6  12       11.37       11.96      3.89 o
  -6   6  12        0.26       -0.23      2.73 o
  -5   6  12       24.91       24.33      4.34 o
  -4   6  12       83.13      100.22      6.04 o
  -3   6  12        2.24        4.15      3.40 o
  -2   6  12        0.98       -1.15      3.32 o
  -1   6  12       35.69       29.49      4.15 o
   0   6  12       21.71       26.19      5.45 o
   1   6  12       74.33       76.23      8.96 o
   2   6  12       32.23       13.11      9.58 o
   3   6  12       90.83       67.99      6.99 o
   4   6  12        1.93        5.09      4.57 o
   5   6  12      352.09      352.37     14.20 o
   6   6  12      129.86      146.65     24.10 o
   7   6  12        0.36        0.93      4.81 o
   8   6  12        0.27       -1.24      4.81 o
   9   6  12        1.51        4.76      3.45 o
  10   6  12        6.40        8.34      4.28 o
  11   6  12        0.01        4.55      3.70 o
  12   6  12        1.86       11.54      4.03 o
  13   6  12       10.71        5.67      4.14 o
  14   6  12        0.70        2.47      4.27 o
  15   6  12        0.02        3.47      5.56 o
  16   6  12        8.90       17.30      9.89 o
 -16   7  12       34.18       53.15     12.98 o
 -15   7  12        3.39        0.82      7.20 o
 -14   7  12        0.00       -4.33      7.12 o
 -13   7  12        8.48       19.44      7.56 o
 -12   7  12       36.10       40.35      8.00 o
 -11   7  12       19.34       29.85      7.56 o
 -10   7  12        0.53        2.16      6.07 o
  -9   7  12       48.60       41.12      5.73 o
  -8   7  12       17.79       21.33      4.72 o
  -7   7  12        1.00       -3.04      3.78 o
  -6   7  12      108.13      114.63      6.87 o
  -5   7  12       15.19       21.00      3.82 o
  -4   7  12       21.08       22.29      4.25 o
  -3   7  12       91.72       79.65      7.20 o
  -2   7  12        3.20        4.64      4.81 o
  -1   7  12       86.67       80.18      7.43 o
   0   7  12       39.30       38.79      9.27 o
   1   7  12       75.31       68.87      7.20 o
   2   7  12       45.22       33.03      6.33 o
   3   7  12        3.39        8.65      5.24 o
   4   7  12       12.14       21.10      7.11 o
   5   7  12        0.04       -5.38     10.51 o
   6   7  12        3.00       -2.78      4.81 o
   7   7  12        0.70        1.07      4.12 o
   8   7  12       12.71        8.38      4.61 o
   9   7  12        0.00        1.65      4.28 o
  10   7  12        4.06        1.47      4.61 o
  11   7  12       33.18       40.64      6.76 o
  12   7  12        0.61        0.62      5.00 o
  13   7  12        8.83        2.90      5.05 o
  14   7  12        0.05       11.74      9.89 o
 -14   8  12       54.30       79.10     14.21 o
 -13   8  12        5.18        8.55     12.98 o
 -12   8  12        7.34        3.85      7.72 o
 -11   8  12       33.73       60.16     16.38 o
 -10   8  12        0.66        4.05      8.65 o
  -9   8  12       22.67       23.75      7.20 o
  -8   8  12       23.91       26.66      8.34 o
  -7   8  12       50.04       58.10      8.51 o
  -6   8  12        1.08        5.15      5.19 o
  -5   8  12       27.75       28.30      6.33 o
  -4   8  12        4.74        6.80      4.81 o
  -3   8  12       37.60       35.90      5.89 o
  -2   8  12       35.52       45.41      6.76 o
  -1   8  12       13.07       21.79      5.89 o
   0   8  12      139.45      121.72      9.39 o
   1   8  12        0.74       -1.40      5.01 o
   2   8  12       24.56       11.70      5.89 o
   3   8  12        3.69       -4.81      4.81 o
   4   8  12        3.79       -3.45      5.19 o
   5   8  12       45.85       35.85      7.43 o
   6   8  12       48.38       50.23      8.41 o
   7   8  12        0.43        3.84      4.75 o
   8   8  12        0.84        1.85      4.70 o
   9   8  12        3.23       -1.27      4.72 o
  10   8  12       10.98       16.23      5.82 o
  11   8  12        1.15       -2.47      8.65 o
 -10   9  12        1.15        6.04      7.64 o
  -9   9  12       52.60       47.59     12.98 o
  -8   9  12        0.36        6.18     10.51 o
  -7   9  12       11.42       11.74     10.51 o
  -6   9  12        1.07       -7.42      7.42 o
  -4   9  12        1.02       27.81      9.27 o
  -3   9  12       31.64       24.10      8.65 o
  -2   9  12        1.03       -4.81      4.81 o
  -1   9  12        6.67       12.05      6.12 o
   0   9  12       80.88       99.35      9.18 o
   1   9  12       12.87       16.66      6.24 o
   2   9  12       25.75       31.49      7.20 o
   3   9  12        0.78        3.72      4.87 o
   4   9  12       39.81       42.17      7.98 o
   5   9  12       11.41       12.57      5.50 o
   6   9  12        5.73       10.59      5.81 o
   7   9  12        8.65       13.60     10.51 o
   8   9  12        2.47       -4.94      8.65 o
 -21   0  13       34.96       39.11      6.27 o
 -19   0  13        8.90       10.31      3.58 o
 -17   0  13       43.87       40.89      4.15 o
 -15   0  13        1.11       -0.63      2.56 o
 -13   0  13       68.53       64.63      4.41 o
 -11   0  13        1.69       -0.11      2.32 o
  -9   0  13      681.37      709.88     12.95 o
  -7   0  13      162.82      203.91      6.42 o
  -5   0  13       88.29      112.89      4.34 o
  -3   0  13       73.21       76.28      3.58 o
  -1   0  13      164.08      205.74      6.42 o
   1   0  13     3839.99     3865.78     51.49 o
   3   0  13       80.53       68.90      4.15 o
   5   0  13       14.72       12.32      1.88 o
   7   0  13       12.06        8.72      1.99 o
   9   0  13        0.28       -3.21      4.28 o
  11   0  13      237.92      229.74      5.62 o
  13   0  13       43.59       48.81      5.39 o
  15   0  13       39.45       33.78      4.37 o
  17   0  13        0.41       -0.62      4.94 o
 -22   1  13        7.80        6.22     10.21 o
 -21   1  13        1.08       -2.03      3.75 o
 -20   1  13       18.19       19.46      4.04 o
 -19   1  13        3.98        2.54      2.97 o
 -18   1  13       16.81       18.57      2.91 o
 -17   1  13        1.75        5.18      2.42 o
 -16   1  13       29.94       28.97      2.95 o
 -15   1  13      251.69      219.23      5.09 o
 -14   1  13        0.21        2.79      1.95 o
 -13   1  13      338.36      317.18      6.01 o
 -12   1  13      112.53      144.51      4.00 o
 -11   1  13        0.16        2.42      1.62 o
 -10   1  13        0.56       -0.96      1.51 o
  -9   1  13      222.01      234.80      4.74 o
  -8   1  13        4.09        1.67      1.44 o
  -7   1  13      128.71      142.80      3.41 o
  -6   1  13       72.13       66.43      2.41 o
  -5   1  13     1257.43     1279.34     13.86 o
  -4   1  13      199.14      195.54      3.72 o
  -3   1  13     3563.44     3653.50     34.54 o
  -2   1  13      247.60      284.22      4.53 o
  -1   1  13     1882.14     2183.56     21.50 o
   0   1  13        0.39        2.51      1.29 o
   1   1  13       15.03       10.39      1.17 o
   2   1  13      122.80      134.47      3.29 o
   3   1  13      302.63      302.56      4.48 o
   4   1  13       25.02       19.45      1.61 o
   5   1  13       88.25       93.31      3.17 o
   6   1  13        9.93        9.00      1.35 o
   7   1  13      443.31      436.03      5.64 o
   8   1  13       12.71       12.43      1.51 o
   9   1  13       79.05       63.39      3.42 o
  10   1  13      109.69       89.58      3.96 o
  11   1  13       15.97        5.32      2.15 o
  12   1  13       90.90      100.30      4.05 o
  13   1  13      132.23      153.37      4.32 o
  14   1  13       14.54       10.67      2.37 o
  15   1  13       82.12       81.48      6.87 o
  16   1  13       12.71       12.34      3.32 o
  17   1  13       58.84       74.97      6.07 o
  18   1  13        1.82        1.24      3.93 o
  19   1  13        1.99        1.24      5.56 o
 -21   2  13       10.56        5.56     10.51 o
 -20   2  13        1.94        3.78      3.51 o
 -19   2  13       10.07        9.88      3.69 o
 -18   2  13       13.47       10.65      3.55 o
 -17   2  13       18.50       14.29      3.33 o
 -16   2  13        0.92       -0.25      2.75 o
 -15   2  13       54.27       57.44      4.19 o
 -14   2  13       86.73       95.71      4.86 o
 -13   2  13       60.28       60.79      3.97 o
 -12   2  13      152.49      154.89      5.72 o
 -11   2  13        0.33        0.48      2.30 o
 -10   2  13       33.44       32.25      2.09 o
  -9   2  13        0.91        1.86      1.12 o
  -8   2  13       30.30       31.25      2.20 o
  -7   2  13     1025.43     1103.79     13.57 o
  -6   2  13      125.44      128.30      2.85 o
  -5   2  13      460.51      505.73      6.46 o
  -4   2  13      241.12      306.18      5.82 o
  -3   2  13     2096.92     2143.62     19.62 o
  -2   2  13     1008.57     1046.96     10.59 o
  -1   2  13      422.94      403.17      6.77 o
   0   2  13      167.74      174.41      3.57 o
   1   2  13      299.22      329.76      4.98 o
   2   2  13      271.85      284.06      4.66 o
   3   2  13      200.70      215.71      4.52 o
   4   2  13       98.14       80.27      2.68 o
   5   2  13        2.01        2.46      1.57 o
   6   2  13      189.65      171.14      4.57 o
   7   2  13        3.23        4.83      1.43 o
   8   2  13      443.25      390.59      7.12 o
   9   2  13        7.13        6.55      2.07 o
  10   2  13       82.45       76.37      3.27 o
  11   2  13      204.66      198.34      4.66 o
  12   2  13      757.44      713.85     10.43 o
  13   2  13       16.03       10.84      2.39 o
  14   2  13        0.09       -1.03      2.04 o
  15   2  13        7.51        6.33      2.34 o
  16   2  13       31.19       36.34      3.62 o
  17   2  13        8.71       11.31      3.82 o
  18   2  13        5.98       17.30      7.42 o
 -21   3  13        0.01      -10.51     10.51 o
 -20   3  13        0.01       -3.71      9.27 o
 -19   3  13       11.25       -1.89      3.81 o
 -18   3  13       10.19        3.50      3.24 o
 -17   3  13        8.31        7.99      3.33 o
 -16   3  13        3.87        2.86      3.09 o
 -15   3  13       10.87        1.53      2.87 o
 -14   3  13       70.39       57.76      4.12 o
 -13   3  13        2.31       -2.23      2.23 o
 -12   3  13        0.01       -2.27      2.30 o
 -11   3  13      196.42      208.56      6.27 o
 -10   3  13        0.19       -0.83      1.96 o
  -9   3  13      185.29      186.47      5.05 o
  -8   3  13       37.46       50.14      2.88 o
  -7   3  13      933.78      894.56     12.21 o
  -6   3  13       14.44       11.47      2.31 o
  -5   3  13      113.90      129.98      4.02 o
  -4   3  13      286.47      331.83      6.07 o
  -3   3  13     1078.71     1025.90     13.09 o
  -2   3  13      338.46      333.30      6.03 o
  -1   3  13       26.49       20.89      1.92 o
   0   3  13      272.08      329.97      5.86 o
   1   3  13      589.32      571.94      8.56 o
   2   3  13      176.21      166.36      4.03 o
   3   3  13       61.51       38.27      2.28 o
   4   3  13      222.10      254.84      5.21 o
   5   3  13        3.73        4.96      1.60 o
   6   3  13        6.09        5.82      2.31 o
   7   3  13      888.42      851.03     16.86 o
   8   3  13       13.58       12.71      3.20 o
   9   3  13      206.75      209.12      6.58 o
  10   3  13     1223.93     1115.55     15.54 o
  11   3  13       68.15       72.13      4.31 o
  12   3  13       28.38       20.35      3.20 o
  13   3  13       43.15       34.76      3.52 o
  14   3  13        8.87        7.54      2.96 o
  15   3  13       14.90       10.62      3.11 o
  16   3  13        2.64        2.87      2.99 o
  17   3  13        1.25       -1.68      3.50 o
  18   3  13        0.00        5.99      5.63 o
 -19   4  13        1.15       -0.08      3.95 o
 -18   4  13        0.90       -2.71      3.62 o
 -17   4  13       10.18        8.29      3.65 o
 -16   4  13        0.42       -2.90      2.95 o
 -15   4  13       25.94       26.83      3.62 o
 -14   4  13       40.59       32.37      3.73 o
 -13   4  13        9.67        6.56      2.78 o
 -12   4  13       27.02       25.49      3.19 o
 -11   4  13       21.30       19.20      2.98 o
 -10   4  13        0.08       -2.77      2.77 o
  -9   4  13      117.06      125.57      4.33 o
  -8   4  13     1120.02     1154.06     15.12 o
  -7   4  13       15.34       19.59      3.57 o
  -6   4  13      580.07      588.66      9.15 o
  -5   4  13     3636.05     3488.47     37.37 o
  -4   4  13      781.70      783.56     10.81 o
  -3   4  13      355.04      348.43      6.30 o
  -2   4  13      124.30      132.81      3.80 o
  -1   4  13      413.33      419.81     10.44 o
   0   4  13       16.18       17.67      2.51 o
   1   4  13        1.89       -1.13      1.96 o
   2   4  13       76.46       92.45      4.71 o
   3   4  13       75.35       76.62      4.55 o
   4   4  13       16.68       12.73      2.99 o
   5   4  13       18.53       15.89      3.27 o
   6   4  13      328.89      288.37      9.23 o
   7   4  13        7.94       10.85      2.74 o
   8   4  13        2.56       -1.05      2.37 o
   9   4  13      274.87      253.28      7.15 o
  10   4  13      187.08      210.63      6.86 o
  11   4  13       38.77       41.26      4.96 o
  12   4  13       29.42       25.12      3.33 o
  13   4  13        0.75        4.16      2.87 o
  14   4  13       12.03       10.68      3.24 o
  15   4  13        2.22       -2.79      2.87 o
  16   4  13       13.32       18.93      3.80 o
  17   4  13       40.82       53.53      5.94 o
  18   4  13        1.96        6.14      6.33 o
 -18   5  13       10.03       13.20      4.64 o
 -17   5  13        5.44        5.06      4.40 o
 -16   5  13        7.88       19.60      4.37 o
 -15   5  13       19.65       14.27      5.84 o
 -14   5  13        0.74        2.43      3.07 o
 -13   5  13        9.78        3.88      4.18 o
 -12   5  13        6.03        2.34      4.19 o
 -11   5  13        2.00        1.91      3.20 o
 -10   5  13       28.56       26.98      4.42 o
  -9   5  13        2.73       -0.87      4.33 o
  -8   5  13        1.93       -1.20      4.00 o
  -7   5  13      254.17      237.69      9.70 o
  -6   5  13      607.34      617.40     23.01 o
  -5   5  13        1.06       -2.18      3.11 o
  -4   5  13        1.04        6.32      3.27 o
  -3   5  13      508.01      466.77     18.17 o
  -2   5  13      869.11      847.42     16.38 o
  -1   5  13      185.42      195.51      8.92 o
   0   5  13      105.91      103.50      4.55 o
   1   5  13      137.86      138.68      5.91 o
   2   5  13      775.46      753.50     14.92 o
   3   5  13      167.64      167.83      6.81 o
   4   5  13      111.83      103.26      7.88 o
   5   5  13        0.69        5.05      3.07 o
   6   5  13        4.97       -1.13      3.17 o
   7   5  13       35.57       35.14      7.26 o
   8   5  13        0.27       -2.61      3.27 o
   9   5  13        2.45        1.36      3.53 o
  10   5  13        3.15       -2.72      3.39 o
  11   5  13       35.34       46.63      4.90 o
  12   5  13        1.11        3.93      3.43 o
  13   5  13      113.38      127.99      7.00 o
  14   5  13        8.00        7.56      4.31 o
  15   5  13       32.15       26.45      4.92 o
  16   5  13        6.10       -5.99      6.95 o
  17   5  13        5.72       15.61      7.64 o
 -17   6  13       10.62        0.76      5.30 o
 -16   6  13        8.93        5.31      4.67 o
 -15   6  13       13.74       21.74      7.39 o
 -14   6  13        1.60       -1.24      9.27 o
 -13   6  13       15.30       25.12      7.39 o
 -12   6  13        7.76        2.30      4.15 o
 -11   6  13       39.77       39.76      5.51 o
 -10   6  13        0.32       -3.03      6.13 o
  -9   6  13        0.48        4.34      4.37 o
  -8   6  13      162.80      162.91      9.58 o
  -7   6  13      150.63      171.81      9.77 o
  -6   6  13       33.34       27.59      4.09 o
  -5   6  13      541.86      527.80     22.86 o
  -4   6  13      845.54      829.96     17.00 o
  -3   6  13       37.93       47.30      4.75 o
  -2   6  13      149.20      153.55      9.68 o
  -1   6  13       16.78       13.91      4.81 o
   0   6  13      844.86      883.13     22.50 o
   1   6  13        1.22       -3.93      3.93 o
   2   6  13      238.74      233.97     11.57 o
   3   6  13       33.09       28.15      5.68 o
   4   6  13        0.93       -3.64      4.13 o
   5   6  13       17.94       12.28      5.19 o
   6   6  13       12.58       19.06      5.63 o
   7   6  13       39.09       49.62      6.76 o
   8   6  13       11.36        8.40      3.82 o
   9   6  13        0.37       -1.41      3.27 o
  10   6  13        8.97       13.86      4.06 o
  11   6  13        5.68        1.00      3.50 o
  12   6  13      145.19      131.86      7.23 o
  13   6  13        5.90       17.18      5.98 o
  14   6  13       79.49       90.94      8.12 o
  15   6  13        0.12       -2.47      9.27 o
 -16   7  13       34.45       53.15     12.98 o
 -15   7  13        0.48       14.63      7.54 o
 -14   7  13        1.60       -6.64      6.76 o
 -13   7  13        0.00        6.76      7.20 o
 -12   7  13        0.24       -0.85      6.33 o
 -11   7  13        2.05       -3.97      5.93 o
 -10   7  13        0.30       -1.85      7.42 o
  -9   7  13       10.62        1.79      4.26 o
  -8   7  13        1.85        6.07      4.42 o
  -7   7  13      131.39      148.51      9.58 o
  -6   7  13       22.02       21.86      5.87 o
  -5   7  13        3.04        7.87      4.85 o
  -4   7  13        8.07       16.64      4.25 o
  -3   7  13       36.70       29.68      5.68 o
  -2   7  13        4.80        7.79      4.30 o
  -1   7  13      173.40      196.86     10.46 o
   0   7  13        2.10       -4.03      4.57 o
   1   7  13       64.10       74.68      8.65 o
   2   7  13        1.08       -4.23      8.34 o
   3   7  13        1.33        2.47      4.81 o
   4   7  13       68.12       72.19     13.60 o
   5   7  13       37.68       55.01      7.43 o
   6   7  13        7.09        3.40      5.19 o
   7   7  13        1.62        4.40      5.45 o
   8   7  13        4.59       -4.15      4.15 o
   9   7  13       17.56       15.20      6.61 o
  10   7  13        9.17        8.87      6.46 o
  11   7  13       26.39       42.39      6.73 o
  12   7  13       22.95       22.16      7.01 o
  13   7  13        0.41        2.11      6.80 o
 -13   8  13       12.70        2.00      8.03 o
 -12   8  13        3.01       -4.74     12.98 o
 -11   8  13       14.86       11.82      7.20 o
 -10   8  13        6.98        4.52      6.95 o
  -9   8  13       19.21       10.69      7.39 o
  -8   8  13       28.46       44.29      8.30 o
  -7   8  13        0.06        1.26      5.48 o
  -6   8  13       16.62       25.34      8.65 o
  -5   8  13      170.39      198.38     16.07 o
  -4   8  13       78.22       85.68      8.27 o
  -3   8  13       40.53       32.87      6.33 o
  -2   8  13       37.90       51.43      8.96 o
  -1   8  13        1.59       -0.31      4.81 o
   0   8  13        0.15        6.48      5.01 o
   1   8  13       46.65       50.70     14.52 o
   2   8  13       96.65      110.01      9.83 o
   3   8  13       23.74       29.76      6.76 o
   4   8  13       35.59       26.72     10.20 o
   5   8  13        3.16        9.61      5.89 o
   6   8  13       20.81       29.77      5.94 o
   7   8  13        7.96        0.12      4.81 o
   8   8  13       46.60       67.61      7.61 o
   9   8  13        7.24       11.98      6.21 o
  10   8  13        2.08       -5.56      8.65 o
  11   8  13       12.03       13.60     11.12 o
  -9   9  13        0.33        8.03     10.51 o
  -4   9  13        0.00       -1.85      7.42 o
  -3   9  13        0.04       -6.18      6.80 o
  -2   9  13       34.61       39.16     13.60 o
  -1   9  13       32.13       46.01      7.64 o
   0   9  13       19.70       23.79      6.99 o
   1   9  13       57.10       58.15      8.30 o
   2   9  13        1.59       -5.24      5.24 o
   3   9  13       11.10       13.43      6.33 o
   4   9  13        4.28        5.36      5.42 o
   5   9  13       14.70       13.71      5.80 o
   6   9  13        8.50       12.36      9.89 o
   7   9  13        4.11       -3.71      8.65 o
 -22   0  14        0.43        0.10      8.03 o
 -20   0  14       25.68       30.06      4.33 o
 -18   0  14       19.86       25.99      3.90 o
 -16   0  14       18.84       14.96      3.36 o
 -14   0  14      252.30      227.41      7.58 o
 -12   0  14        0.59       -2.99      4.39 o
 -10   0  14      286.43      275.40      7.46 o
  -8   0  14       16.13        8.26      3.30 o
  -6   0  14      460.20      471.98      9.55 o
  -4   0  14      937.04      984.68     16.10 o
  -2   0  14     1313.70     1269.80     20.88 o
   0   0  14     1302.36     1231.35     18.88 o
   2   0  14      618.23      610.29     11.05 o
   4   0  14       30.68       26.00      2.36 o
   6   0  14      842.91      826.00     12.63 o
   8   0  14      711.19      652.66     11.08 o
  10   0  14      737.39      737.48     12.26 o
  12   0  14       77.00       76.33      3.98 o
  14   0  14       39.19       27.26      3.53 o
  16   0  14       21.23       17.30      6.18 o
  18   0  14       10.01        6.80      6.18 o
 -22   1  14       20.49       28.59      8.27 o
 -21   1  14        0.05       -1.16      4.15 o
 -20   1  14       45.46       57.70      5.01 o
 -19   1  14        0.87        0.70      4.39 o
 -18   1  14        5.43        1.88      2.66 o
 -17   1  14       10.05       11.16      2.61 o
 -16   1  14        3.96        5.51      2.02 o
 -15   1  14        6.93        5.08      2.01 o
 -14   1  14        2.83       -1.53      1.72 o
 -13   1  14      100.30       88.69      3.37 o
 -12   1  14       10.42       11.90      2.02 o
 -11   1  14       14.63       17.87      2.08 o
 -10   1  14        0.44        0.70      1.63 o
  -9   1  14      130.25      116.75      3.44 o
  -8   1  14      175.03      162.90      4.70 o
  -7   1  14      122.61      112.40      3.24 o
  -6   1  14      470.70      455.01      6.54 o
  -5   1  14      755.19      731.64      9.67 o
  -4   1  14      967.79      933.78     10.82 o
  -3   1  14       10.97       10.05      1.42 o
  -2   1  14        0.09       -0.64      1.18 o
  -1   1  14      525.64      573.38      7.31 o
   0   1  14      246.82      194.04      3.68 o
   1   1  14      322.18      345.96      4.89 o
   2   1  14      501.08      551.52      6.75 o
   3   1  14      547.26      582.94      7.09 o
   4   1  14       17.91       13.44      1.48 o
   5   1  14      142.90      133.41      3.11 o
   6   1  14       28.96       33.23      2.06 o
   7   1  14      834.74      801.03      8.73 o
   8   1  14      816.89      820.80      9.04 o
   9   1  14        7.09        4.96      3.97 o
  10   1  14       41.19       38.90      7.14 o
  11   1  14      342.18      333.65      6.70 o
  12   1  14       83.92       73.51      3.20 o
  13   1  14       56.42       59.85      3.30 o
  14   1  14        6.90        1.47      2.28 o
  15   1  14       14.41       15.66      3.00 o
  16   1  14       23.11       25.05      4.16 o
  17   1  14        0.00       -3.38      3.70 o
  18   1  14       13.16       16.69      6.18 o
  19   1  14        1.65        8.65      6.18 o
 -21   2  14        1.48       -2.21      6.51 o
 -20   2  14        4.26        1.62      3.46 o
 -19   2  14       26.49       19.48      3.90 o
 -18   2  14       51.24       49.62      4.68 o
 -17   2  14        0.59       -2.69      2.69 o
 -16   2  14        0.90       -0.56      2.82 o
 -15   2  14       19.74       24.04      4.09 o
 -14   2  14      117.25      109.21      8.38 o
 -13   2  14        7.82        4.10      3.92 o
 -12   2  14      101.31       75.23      4.39 o
 -11   2  14      320.52      299.77      7.54 o
 -10   2  14      266.85      236.52      4.89 o
  -9   2  14        0.03       -1.22      1.67 o
  -8   2  14      736.45      728.58     10.15 o
  -7   2  14      195.96      187.32      4.33 o
  -6   2  14        0.72       -1.32      1.32 o
  -5   2  14       36.32       40.87      2.77 o
  -4   2  14       15.89       13.57      1.53 o
  -3   2  14       75.82      102.51      2.85 o
  -2   2  14      142.07      161.55      5.21 o
  -1   2  14       88.95      103.19      2.85 o
   0   2  14      152.30      154.47      3.41 o
   1   2  14       53.50       75.15      2.58 o
   2   2  14      952.63     1007.74     11.54 o
   3   2  14        0.18        4.18      1.35 o
   4   2  14      712.77      719.45      9.09 o
   5   2  14        0.00       -0.94      1.24 o
   6   2  14        2.50        1.31      1.70 o
   7   2  14      129.40      150.28      3.86 o
   8   2  14     1113.82     1121.42     14.76 o
   9   2  14      627.49      596.88      8.86 o
  10   2  14       40.10       43.59      2.75 o
  11   2  14        8.00       -1.94      1.94 o
  12   2  14       13.31       14.08      2.42 o
  13   2  14       30.33       25.93      2.67 o
  14   2  14        0.77        0.84      2.27 o
  15   2  14       43.02       48.42      3.96 o
  16   2  14       21.03       21.32      3.63 o
  17   2  14        9.87        8.82      3.89 o
  18   2  14        1.19       -3.71      6.18 o
 -20   3  14       37.01       39.55     13.60 o
 -19   3  14        0.74        0.86      3.52 o
 -18   3  14        0.38       -1.52      3.01 o
 -17   3  14       18.69       26.11      4.82 o
 -16   3  14       98.40       81.27      5.03 o
 -15   3  14        4.68        2.50      2.90 o
 -14   3  14        6.89        6.46      2.84 o
 -13   3  14        0.32       -0.31      2.94 o
 -12   3  14        1.54       -2.23      2.23 o
 -11   3  14       64.48       50.81      3.73 o
 -10   3  14       40.29       32.92      2.84 o
  -9   3  14       41.86       45.60      3.08 o
  -8   3  14       23.96       22.52      2.92 o
  -7   3  14      862.24      828.00     11.76 o
  -6   3  14        1.26       -1.81      1.81 o
  -5   3  14        0.09       -1.01      1.66 o
  -4   3  14      128.29      132.14      4.46 o
  -3   3  14      888.46      906.88     12.63 o
  -2   3  14      520.05      498.12      7.95 o
  -1   3  14        0.58       -1.48      1.48 o
   0   3  14      129.08      112.87      3.63 o
   1   3  14      576.92      612.81      9.02 o
   2   3  14      300.80      317.67      6.92 o
   3   3  14      186.19      228.13      5.06 o
   4   3  14       59.69       51.38      2.60 o
   5   3  14       38.24       49.35      3.59 o
   6   3  14      372.72      377.40      8.16 o
   7   3  14      198.12      188.45      5.99 o
   8   3  14      111.86       96.63      7.47 o
   9   3  14       21.29       26.81      3.38 o
  10   3  14       95.26      103.72      4.48 o
  11   3  14        8.39       -1.00      2.58 o
  12   3  14        0.02       -2.44      2.44 o
  13   3  14       16.67       17.44      3.17 o
  14   3  14        1.70        1.35      2.71 o
  15   3  14        2.46        1.82      2.83 o
  16   3  14        5.37        2.42      3.26 o
  17   3  14        0.02       -0.20      3.98 o
  18   3  14        2.29       10.51      8.03 o
 -19   4  14        0.74       -9.27      9.27 o
 -18   4  14       51.54       38.17      5.11 o
 -17   4  14        0.69       -1.08      3.12 o
 -16   4  14        1.28        7.06      3.12 o
 -15   4  14        5.29        5.18      3.03 o
 -14   4  14       15.79       20.00      3.38 o
 -13   4  14        0.29        2.81      3.75 o
 -12   4  14       18.57       18.39      3.10 o
 -11   4  14       27.47       21.83      3.13 o
 -10   4  14        0.38        3.71      2.54 o
  -9   4  14       17.58       32.11      2.91 o
  -8   4  14       56.98       63.15      3.39 o
  -7   4  14       74.77       83.54      3.71 o
  -6   4  14        9.84       16.81      2.57 o
  -5   4  14      752.49      747.18     10.89 o
  -4   4  14       14.92        7.41      3.65 o
  -3   4  14        6.35       10.74      2.15 o
  -2   4  14       30.18       26.74      2.31 o
  -1   4  14      282.86      285.88      5.75 o
   0   4  14       75.16       78.14      3.15 o
   1   4  14       28.79       21.53      2.61 o
   2   4  14       77.16       71.24      3.66 o
   3   4  14      478.84      486.26     11.44 o
   4   4  14       33.04       24.11      3.53 o
   5   4  14     1348.85     1396.47     30.04 o
   6   4  14      208.13      222.04      6.38 o
   7   4  14       17.61       14.40      2.89 o
   8   4  14        2.33        0.21      2.47 o
   9   4  14      103.06      111.48      5.07 o
  10   4  14        4.23        2.63      2.75 o
  11   4  14        1.39       -2.39      2.39 o
  12   4  14       12.34       10.57      3.02 o
  13   4  14       41.48       44.56      3.97 o
  14   4  14       37.36       43.21      6.24 o
  15   4  14       15.24       17.92      3.53 o
  16   4  14        5.03        4.53      3.66 o
  17   4  14       14.69       13.59      5.42 o
 -18   5  14        8.63       10.91      4.48 o
 -17   5  14       11.66       13.68      4.61 o
 -16   5  14        1.08        2.26      4.90 o
 -15   5  14        2.98       -0.83      2.92 o
 -14   5  14        0.43       -2.89      2.89 o
 -13   5  14       24.35       18.34      5.17 o
 -12   5  14        0.68        2.35      2.67 o
 -11   5  14       45.61       55.74      5.08 o
 -10   5  14      495.20      504.15     12.23 o
  -9   5  14        0.35       -2.38      2.94 o
  -8   5  14        8.35       10.87      4.02 o
  -7   5  14      139.38      150.08      5.52 o
  -6   5  14      283.44      269.23      7.06 o
  -5   5  14       10.23        5.71      2.54 o
  -4   5  14      213.67      194.06      9.46 o
  -3   5  14      367.58      327.46      7.74 o
  -2   5  14      325.77      290.55      7.15 o
  -1   5  14      117.78      102.64      4.44 o
   0   5  14       56.35       55.35      5.89 o
   1   5  14      159.69      154.23      6.52 o
   2   5  14      144.86      145.15      6.39 o
   3   5  14       95.89       79.35      5.17 o
   4   5  14      248.93      241.60      8.27 o
   5   5  14        0.55       -1.02      2.99 o
   6   5  14      140.51      128.82      6.72 o
   7   5  14       57.79       45.69      5.98 o
   8   5  14      128.93      107.68      6.45 o
   9   5  14       20.21       17.97      4.26 o
  10   5  14        0.94        0.64      4.01 o
  11   5  14        5.65        6.32      3.58 o
  12   5  14        1.44        0.02      3.38 o
  13   5  14       15.40       17.65      4.69 o
  14   5  14        6.92       16.80      4.50 o
  15   5  14       40.72       50.83      6.89 o
  16   5  14        1.23        9.14      4.08 o
 -17   6  14        5.82        3.09      7.42 o
 -16   6  14        5.13        7.48     12.05 o
 -15   6  14        0.08        2.47     10.51 o
 -14   6  14       32.12       32.75     12.36 o
 -13   6  14        5.84        6.18      9.89 o
 -12   6  14       33.01       27.65      6.27 o
 -11   6  14        7.10        7.54      5.25 o
 -10   6  14      137.15      155.99      9.65 o
  -9   6  14        8.26       11.59      5.03 o
  -8   6  14        6.47        1.24      4.45 o
  -7   6  14        2.81       -0.06      4.57 o
  -6   6  14       10.87       11.21      3.84 o
  -5   6  14        0.29       -0.20      3.40 o
  -4   6  14        6.02        2.36      3.53 o
  -3   6  14       63.56       47.79      4.75 o
  -2   6  14       67.85       81.87      5.69 o
  -1   6  14      123.75      106.40      9.58 o
   0   6  14        4.53        1.24      8.34 o
   1   6  14      226.68      205.35     10.70 o
   2   6  14       35.34       51.53      9.58 o
   3   6  14       21.49       13.38      5.01 o
   4   6  14       11.31       17.61      5.24 o
   5   6  14       41.28       34.78      6.12 o
   6   6  14       14.23       17.06      6.18 o
   7   6  14        0.15        0.23      3.53 o
   8   6  14        2.19        1.26      3.53 o
   9   6  14        0.25        2.28      3.46 o
  10   6  14        9.68       10.78      4.01 o
  11   6  14        0.40       -0.40      3.61 o
  12   6  14        7.21        6.06      5.08 o
  13   6  14       31.96       43.34      5.59 o
  14   6  14        0.54       -4.97      4.97 o
  15   6  14        7.78       11.74      9.89 o
 -15   7  14        9.04       14.83     12.36 o
 -14   7  14       58.22       82.19     15.45 o
 -13   7  14        1.45        0.00      9.89 o
 -12   7  14       10.66        6.18     11.12 o
 -11   7  14       20.37       29.66     11.74 o
 -10   7  14       22.04       21.24      7.11 o
  -9   7  14        1.76        0.35      8.03 o
  -8   7  14        7.63       19.78      5.93 o
  -7   7  14       97.32       93.03      8.27 o
  -6   7  14       28.83       37.17      6.51 o
  -5   7  14        8.47       11.38      4.25 o
  -4   7  14        2.26        0.93      4.37 o
  -3   7  14       99.62       87.11      7.64 o
  -2   7  14       77.90       74.23     15.76 o
  -1   7  14        0.00       -4.13      4.13 o
   0   7  14        3.94       -4.46      9.58 o
   1   7  14       29.46       34.53      7.42 o
   2   7  14        0.01       -4.37      4.37 o
   3   7  14      194.74      216.80     12.01 o
   4   7  14       39.27       49.60      7.20 o
   5   7  14      105.90      119.22      9.83 o
   6   7  14       11.15        8.11      5.87 o
   7   7  14       65.91       70.47      8.30 o
   8   7  14        0.00        2.15      6.92 o
   9   7  14        5.08        4.11      4.81 o
  10   7  14        0.68        3.25      4.84 o
  11   7  14        1.28       -6.32      6.32 o
  12   7  14       46.81       52.19      7.72 o
  13   7  14        0.62        1.85      9.89 o
 -13   8  14       18.38        5.56     11.74 o
 -12   8  14        4.50       -5.56     10.51 o
 -11   8  14       41.93       11.12     11.12 o
 -10   8  14        5.39       -1.24     10.51 o
  -9   8  14       23.34        8.65     11.12 o
  -8   8  14        0.74       -9.27      9.27 o
  -7   8  14       64.68       66.13     11.12 o
  -6   8  14        0.01        6.18      7.42 o
  -5   8  14       37.33       27.81      9.27 o
  -4   8  14       18.90       24.82     10.51 o
  -3   8  14      108.50      105.94      8.74 o
  -2   8  14        0.04       -1.24      4.81 o
  -1   8  14        1.49        0.43      5.01 o
   0   8  14        0.40       -2.07      5.01 o
   1   8  14       12.77        4.65      7.42 o
   2   8  14       36.19       14.26      6.51 o
   3   8  14       18.39       18.23      6.55 o
   4   8  14        1.38        1.55      5.24 o
   5   8  14        6.11       12.98      6.55 o
   6   8  14       14.07       17.55     12.05 o
   7   8  14       12.17        9.28      5.46 o
   8   8  14       27.11       43.05      7.96 o
   9   8  14        0.75        0.00      9.27 o
  10   8  14       19.77       32.75     12.36 o
  -5   9  14        0.00        6.80      7.42 o
  -4   9  14       14.77        3.71      8.03 o
  -3   9  14       15.17       21.01      9.27 o
  -2   9  14       79.90       97.37      9.58 o
  -1   9  14       13.43        9.89      6.12 o
   0   9  14        1.89        4.60      5.89 o
   1   9  14        4.71       10.77      6.07 o
   2   9  14       11.84       10.82      6.55 o
   3   9  14       23.90        8.96      7.11 o
   4   9  14        2.63        7.37      6.51 o
   5   9  14        5.27       -8.03      8.65 o
   6   9  14       16.79       26.57     11.74 o
 -21   0  15        2.32        6.13      5.24 o
 -19   0  15        8.06        5.65      3.43 o
 -17   0  15        0.28       -2.56      2.72 o
 -15   0  15       59.56       47.42      4.15 o
 -13   0  15       14.03       11.23      3.11 o
 -11   0  15       19.23       16.93      3.16 o
  -9   0  15        4.12        1.31      2.37 o
  -7   0  15      325.04      354.42      8.31 o
  -5   0  15     1373.00     1419.83     21.92 o
  -3   0  15       80.97       67.86      3.61 o
  -1   0  15      355.82      363.86      7.93 o
   1   0  15       29.48       42.56      2.96 o
   3   0  15       10.44       15.19      2.36 o
   5   0  15      222.54      212.67      5.61 o
   7   0  15     1031.67     1058.33     15.70 o
   9   0  15      364.51      330.21      7.70 o
  11   0  15       10.99       11.10      2.44 o
  13   0  15       51.23       41.72      3.97 o
  15   0  15       48.43       43.26      6.80 o
  17   0  15        0.07       -0.62      4.94 o
 -22   1  15        4.77       -3.71      9.27 o
 -21   1  15       12.84       11.14      4.62 o
 -20   1  15        2.75        7.38      3.60 o
 -19   1  15        0.19        3.00      3.33 o
 -18   1  15        0.89        2.49      2.51 o
 -17   1  15        0.00       -2.35      2.35 o
 -16   1  15        1.46        2.13      2.00 o
 -15   1  15      157.04      148.15      4.34 o
 -14   1  15        3.73       -1.77      1.77 o
 -13   1  15       97.50       85.01      3.35 o
 -12   1  15        7.44        3.87      1.85 o
 -11   1  15      115.64      115.15      3.72 o
 -10   1  15       29.77       37.06      2.43 o
  -9   1  15        0.31        0.07      1.66 o
  -8   1  15       23.57       18.98      1.91 o
  -7   1  15      268.97      277.03      5.07 o
  -6   1  15      116.66      111.92      3.91 o
  -5   1  15      264.26      273.92      5.16 o
  -4   1  15        5.78        2.16      1.43 o
  -3   1  15      498.87      476.60      6.69 o
  -2   1  15      189.27      178.60      4.84 o
  -1   1  15      525.13      574.90      7.55 o
   0   1  15       32.23       26.03      1.76 o
   1   1  15       19.76       20.44      1.73 o
   2   1  15       21.48       23.47      2.16 o
   3   1  15      140.13      149.07      3.61 o
   4   1  15        4.15        3.26      1.31 o
   5   1  15      449.74      475.62      6.39 o
   6   1  15        0.93       -0.81      1.48 o
   7   1  15       27.06       26.95      4.82 o
   8   1  15      114.75      115.34      6.69 o
   9   1  15     2304.67     2317.85     22.65 o
  10   1  15      121.33      120.90      4.97 o
  11   1  15       37.40       32.41      2.79 o
  12   1  15      151.78      152.98      4.36 o
  13   1  15        5.82        6.06      2.11 o
  14   1  15       23.85       29.05      3.25 o
  15   1  15        1.81       -2.36      2.36 o
  16   1  15        2.64        1.28      2.96 o
  17   1  15       11.78       15.89      4.37 o
  18   1  15       10.77        8.65      5.56 o
 -21   2  15       27.72       31.64      8.00 o
 -20   2  15        0.74       -0.32     10.82 o
 -19   2  15        1.14       -1.88      3.33 o
 -18   2  15        0.06       -2.95      2.95 o
 -17   2  15        0.23       -2.08      2.95 o
 -16   2  15        4.63        2.80      3.07 o
 -15   2  15        6.33        2.95      3.01 o
 -14   2  15       11.24        9.82      2.97 o
 -13   2  15        3.51        6.02      2.60 o
 -12   2  15       98.85       97.52      5.76 o
 -11   2  15       71.13       56.24      3.93 o
 -10   2  15       18.94       20.72      2.19 o
  -9   2  15      230.97      249.22      5.15 o
  -8   2  15        6.93        8.22      2.00 o
  -7   2  15        3.81        4.33      2.53 o
  -6   2  15     1002.14      958.87     12.35 o
  -5   2  15      131.32      150.18      3.83 o
  -4   2  15       93.15       85.21      2.76 o
  -3   2  15      184.23      175.24      3.96 o
  -2   2  15       88.05       96.83      2.83 o
  -1   2  15      250.20      242.92      4.73 o
   0   2  15        1.83       -0.04      1.16 o
   1   2  15      260.16      261.20      4.75 o
   2   2  15      283.98      278.52      4.97 o
   3   2  15       25.87       29.71      2.07 o
   4   2  15      219.94      205.73      5.90 o
   5   2  15      106.26      100.39      3.23 o
   6   2  15       36.89       40.69      2.45 o
   7   2  15      270.47      293.54      7.54 o
   8   2  15      810.72      754.84     11.27 o
   9   2  15        3.82        6.60      2.52 o
  10   2  15        3.25        0.12      1.97 o
  11   2  15        1.95        0.12      1.94 o
  12   2  15       34.55       34.03      3.22 o
  13   2  15       39.76       46.97      3.08 o
  14   2  15        1.25       -2.04      2.04 o
  15   2  15       11.92       11.69      3.10 o
  16   2  15        2.70        1.28      3.36 o
  17   2  15        3.01        4.64      5.24 o
 -20   3  15       11.66       12.98     11.12 o
 -19   3  15        0.01       -1.04      3.39 o
 -18   3  15        2.94        5.48      3.35 o
 -17   3  15       34.06       41.95      4.55 o
 -16   3  15       14.44       17.52      3.52 o
 -15   3  15       25.90       26.01      3.69 o
 -14   3  15        0.75        1.41      3.66 o
 -13   3  15        8.91        9.44      2.98 o
 -12   3  15      114.51      119.60      5.21 o
 -11   3  15      124.18      106.46      4.92 o
 -10   3  15       62.41       68.26      3.53 o
  -9   3  15       31.16       30.03      3.94 o
  -8   3  15       67.99       60.76      3.36 o
  -7   3  15     2325.91     2382.79     27.26 o
  -6   3  15      377.89      354.19      7.01 o
  -5   3  15      128.52      123.45      4.28 o
  -4   3  15       55.16       58.29      3.03 o
  -3   3  15      258.72      246.42      5.98 o
  -2   3  15      118.04      110.55      3.81 o
  -1   3  15      174.80      165.11      4.47 o
   0   3  15       21.17       17.48      2.14 o
   1   3  15       11.56        8.30      1.91 o
   2   3  15        0.91       -0.02      1.60 o
   3   3  15      166.28      172.74      4.56 o
   4   3  15      250.12      236.99      5.34 o
   5   3  15      636.30      605.76     12.58 o
   6   3  15      259.09      234.58      8.47 o
   7   3  15      109.45      109.64      4.78 o
   8   3  15       47.63       40.03      3.66 o
   9   3  15       34.46       19.89      3.42 o
  10   3  15      301.64      279.07      6.98 o
  11   3  15      210.44      203.30      7.31 o
  12   3  15        0.80        1.31      2.61 o
  13   3  15       26.49       29.02      3.53 o
  14   3  15        0.19        0.35      2.75 o
  15   3  15        0.32        6.67      3.26 o
  16   3  15        6.81        6.11      3.28 o
  17   3  15        2.69        2.66      5.63 o
  18   3  15        0.04        0.00      8.03 o
 -19   4  15        8.92       -3.71     10.51 o
 -18   4  15        4.30        4.36      4.19 o
 -17   4  15        0.26       -3.22      4.28 o
 -16   4  15        9.75        6.86      5.17 o
 -15   4  15       68.66       83.83      5.15 o
 -14   4  15        7.79        6.14      3.49 o
 -13   4  15        8.84       13.17      3.12 o
 -12   4  15      114.83      111.28      5.53 o
 -11   4  15        7.77        3.66      3.02 o
 -10   4  15       29.93       32.21      4.46 o
  -9   4  15     1240.48     1196.44     15.88 o
  -8   4  15       75.75       72.20      3.84 o
  -7   4  15     1242.30     1254.16     16.29 o
  -6   4  15      103.03      105.69      4.57 o
  -5   4  15      124.45      121.17      6.30 o
  -4   4  15      125.26      128.06      4.37 o
  -3   4  15      153.96      153.08      4.54 o
  -2   4  15       22.37       27.15      2.36 o
  -1   4  15      221.93      247.65      5.54 o
   0   4  15      275.07      291.29      7.21 o
   1   4  15      475.05      492.87      8.05 o
   2   4  15       25.37       22.12      2.28 o
   3   4  15       36.64       28.64      3.21 o
   4   4  15      308.63      315.66      9.28 o
   5   4  15       18.38       17.13      2.89 o
   6   4  15       12.19       12.71      3.57 o
   7   4  15      114.63       98.70      4.83 o
   8   4  15        6.16       10.48      2.89 o
   9   4  15       11.68        5.05      2.69 o
  10   4  15        6.34        5.60      3.03 o
  11   4  15       22.29       11.78      3.21 o
  12   4  15        2.74        1.70      2.86 o
  13   4  15        0.40        1.12      2.93 o
  14   4  15        4.36        5.05      3.17 o
  15   4  15        0.30        3.38      3.18 o
  16   4  15        6.91        8.17      4.10 o
  17   4  15        9.87        6.29      5.44 o
 -18   5  15        2.15        8.65      6.80 o
 -17   5  15        7.02        0.38      4.19 o
 -16   5  15       20.98       30.72      4.75 o
 -15   5  15        0.51       -0.22      3.84 o
 -14   5  15        4.96        5.85      3.15 o
 -13   5  15       15.23       14.37      3.51 o
 -12   5  15       12.43       15.59      3.25 o
 -11   5  15        0.15       -0.15      2.67 o
 -10   5  15      226.19      232.58      7.05 o
  -9   5  15        1.35       -0.88      3.14 o
  -8   5  15       62.68       65.36      4.10 o
  -7   5  15      463.86      506.65     10.39 o
  -6   5  15        5.09       -1.90      2.44 o
  -5   5  15       13.13       12.29      2.77 o
  -4   5  15      116.86      111.49      5.71 o
  -3   5  15       11.33        5.66      2.63 o
  -2   5  15       73.98       70.93      4.08 o
  -1   5  15        3.54        4.80      2.44 o
   0   5  15        5.79        1.94      2.70 o
   1   5  15        1.87       -0.34      2.98 o
   2   5  15       87.24       90.76      6.43 o
   3   5  15       94.02       84.82      5.36 o
   4   5  15       67.85       77.71      7.90 o
   5   5  15       30.67       19.70      4.06 o
   6   5  15       53.39       53.67      5.17 o
   7   5  15      171.59      162.05      7.90 o
   8   5  15       59.60       38.46      5.06 o
   9   5  15       61.73       72.67      6.00 o
  10   5  15        1.22        3.42      3.61 o
  11   5  15        6.45       11.65      3.86 o
  12   5  15        3.48        4.13      3.77 o
  13   5  15        0.04        4.37      3.98 o
  14   5  15        0.05       -1.94      3.97 o
  15   5  15       32.19       35.55      6.86 o
  16   5  15        1.41        3.40      5.44 o
 -16   6  15       26.97       24.92      6.74 o
 -15   6  15        4.78       -3.78      5.33 o
 -14   6  15        4.39        1.24     10.51 o
 -13   6  15        2.80        7.64      8.96 o
 -12   6  15       44.14       53.15     15.45 o
 -11   6  15       11.70        8.56      7.42 o
 -10   6  15       16.93       22.75     11.43 o
  -9   6  15       63.19       78.45      7.72 o
  -8   6  15       41.29       51.12      6.68 o
  -7   6  15        8.89        8.14      4.90 o
  -6   6  15      429.31      421.80     11.73 o
  -5   6  15       45.39       33.71      8.09 o
  -4   6  15      181.83      171.69      8.19 o
  -3   6  15       13.12        7.32      3.53 o
  -2   6  15       30.46       35.25      9.27 o
  -1   6  15       31.42       24.08      7.11 o
   0   6  15       28.63       34.28      5.89 o
   1   6  15        0.53        3.59      4.57 o
   2   6  15       27.57       25.35      5.68 o
   3   6  15        1.20       -4.02      4.37 o
   4   6  15       98.40       97.90      8.51 o
   5   6  15        6.65        2.16      4.81 o
   6   6  15        0.19       -3.07      3.07 o
   7   6  15        0.00        1.15      3.44 o
   8   6  15        0.55       -0.11      3.64 o
   9   6  15        0.27       -1.57      5.02 o
  10   6  15       52.66       59.61      5.58 o
  11   6  15       10.40       13.54      6.42 o
  12   6  15        2.41        1.46      3.93 o
  13   6  15        4.11        4.96      4.49 o
  14   6  15        7.84       -8.03      8.65 o
 -14   7  15       55.28       43.88     14.21 o
 -13   7  15        1.46       -8.03     10.51 o
 -12   7  15       40.39       28.43     12.98 o
 -11   7  15       77.52       94.55     15.45 o
 -10   7  15        2.89        5.69      6.18 o
  -9   7  15        3.68        4.49      5.48 o
  -8   7  15        3.48        0.37      5.35 o
  -7   7  15      147.15      152.93     12.67 o
  -6   7  15        4.25       -0.62      5.01 o
  -5   7  15        8.72        6.80      6.18 o
  -4   7  15       76.75       74.74      7.20 o
  -3   7  15       58.24       55.39      6.76 o
  -2   7  15       55.82       44.70     10.20 o
  -1   7  15        2.75       -1.24      4.81 o
   0   7  15       36.63       27.51      5.89 o
   1   7  15       19.38        9.89      5.68 o
   2   7  15       16.22       15.07      5.63 o
   3   7  15       16.81       20.21      5.89 o
   4   7  15        0.77        0.31      5.24 o
   5   7  15        0.05       -4.81      4.81 o
   6   7  15        9.62        9.20     10.20 o
   7   7  15        1.53       -2.40      5.87 o
   8   7  15       28.44       31.08     12.67 o
   9   7  15        0.41        0.85      4.87 o
  10   7  15       48.60       66.90      7.61 o
  11   7  15        0.01        5.07      4.87 o
  12   7  15       50.98       72.31     13.60 o
 -12   8  15        9.11       -8.65     11.12 o
 -11   8  15       22.52       22.25     12.36 o
 -10   8  15       15.87       19.16     11.74 o
  -9   8  15      140.74      173.66     17.92 o
  -8   8  15       13.74       14.21      8.03 o
  -7   8  15       24.30       29.66      9.27 o
  -6   8  15        4.39        1.85      7.42 o
  -5   8  15      186.36      195.29     16.07 o
  -4   8  15        1.06        1.75      5.01 o
  -3   8  15       34.57       39.64      6.95 o
  -2   8  15        4.85       -2.26      5.01 o
  -1   8  15        0.17        4.10      9.58 o
   0   8  15       12.49       10.51      5.68 o
   1   8  15        5.30        2.22      5.45 o
   2   8  15        1.54       -1.85      5.24 o
   3   8  15        6.02        9.71     11.12 o
   4   8  15       10.90       14.19      6.33 o
   5   8  15        0.20       -5.45      5.45 o
   6   8  15        9.14        3.93      6.07 o
   7   8  15        6.59       12.73      5.82 o
   8   8  15       33.18       70.45     14.21 o
   9   8  15        4.25       -0.62      8.65 o
  -5   9  15        6.58       13.60      9.27 o
  -4   9  15       29.72       25.34      9.27 o
  -3   9  15       14.97       12.98      8.65 o
  -2   9  15       44.18       43.96     12.36 o
  -1   9  15       45.13       47.90      7.87 o
   0   9  15       40.70       33.51      7.64 o
   1   9  15        6.49        3.67     12.36 o
   2   9  15        1.16        5.43      6.07 o
   3   9  15       26.96       21.63      7.43 o
   4   9  15        0.74       -6.18      8.65 o
 -20   0  16       35.21       46.25      6.63 o
 -18   0  16        1.21        2.75      3.36 o
 -16   0  16       13.08       12.72      4.43 o
 -14   0  16        7.32        1.50      2.60 o
 -12   0  16       29.40       27.58      3.36 o
 -10   0  16      896.70      962.72     19.88 o
  -8   0  16      202.10      180.19      6.22 o
  -6   0  16      254.71      277.33      9.89 o
  -4   0  16      100.00      106.26      8.60 o
  -2   0  16      521.24      554.15     10.75 o
   0   0  16      722.79      651.97     11.97 o
   2   0  16     1010.30      988.08     16.28 o
   4   0  16        6.87        3.61      2.13 o
   6   0  16     1689.17     1589.21     21.59 o
   8   0  16       90.89       86.53      6.78 o
  10   0  16      209.29      208.40      6.51 o
  12   0  16      232.99      218.42      7.45 o
  14   0  16        0.45       -2.51      4.64 o
  16   0  16        0.21       -1.85      4.94 o
 -21   1  16        5.72        3.04      8.44 o
 -20   1  16        1.25       -3.19      3.19 o
 -19   1  16        8.54        6.18      3.47 o
 -18   1  16       42.99       41.10      4.37 o
 -17   1  16        2.71        1.73      3.45 o
 -16   1  16        1.76       -1.95      1.95 o
 -15   1  16        4.95        0.97      1.89 o
 -14   1  16       13.11       12.49      2.24 o
 -13   1  16      106.24      106.55      3.76 o
 -12   1  16       32.79       36.31      2.54 o
 -11   1  16      122.25      122.42      3.85 o
 -10   1  16       60.43       57.04      2.81 o
  -9   1  16        2.68        2.26      1.69 o
  -8   1  16      137.58      125.51      3.76 o
  -7   1  16        1.33       -0.34      1.53 o
  -6   1  16       46.63       62.00      2.76 o
  -5   1  16       25.92       25.76      2.01 o
  -4   1  16        3.23        4.53      1.49 o
  -3   1  16      475.90      440.56      6.46 o
  -2   1  16      281.91      258.23      4.67 o
  -1   1  16        7.74        3.97      1.42 o
   0   1  16       68.84       84.03      2.79 o
   1   1  16      176.50      182.58      3.65 o
   2   1  16       58.52       59.11      2.29 o
   3   1  16      162.02      177.83      3.72 o
   4   1  16      652.95      627.98      8.37 o
   5   1  16        1.32        0.52      1.56 o
   6   1  16     3071.34     3017.65     27.78 o
   7   1  16        7.69        9.77      3.12 o
   8   1  16      512.57      519.65      7.74 o
   9   1  16        3.26        2.27      2.20 o
  10   1  16      156.88      163.85      4.80 o
  11   1  16       11.66       10.22      2.34 o
  12   1  16       34.49       36.56      2.97 o
  13   1  16        0.47       -2.02      2.02 o
  14   1  16       64.36       74.73      4.28 o
  15   1  16        3.84        2.80      2.78 o
  16   1  16       10.70       17.83      3.68 o
  17   1  16        4.32        5.56      5.56 o
  18   1  16        1.15       -1.85      4.94 o
 -21   2  16        1.28       -4.33      8.65 o
 -20   2  16        3.56       -5.35      5.35 o
 -19   2  16        7.37        6.38      3.72 o
 -18   2  16        7.17        2.45      3.36 o
 -17   2  16       17.76        6.22      3.20 o
 -16   2  16        6.00        1.47      3.04 o
 -15   2  16        6.57        5.69      3.07 o
 -14   2  16       12.92       18.03      3.33 o
 -13   2  16        0.31       -2.33      2.33 o
 -12   2  16        9.24        8.42      2.85 o
 -11   2  16       16.29       12.65      2.95 o
 -10   2  16        3.56       -0.99      1.75 o
  -9   2  16      865.39      824.20     11.50 o
  -8   2  16        9.40        8.26      1.78 o
  -7   2  16       26.23       24.71      2.78 o
  -6   2  16       18.08       19.34      1.97 o
  -5   2  16      453.29      447.56      7.21 o
  -4   2  16       10.76       11.03      1.72 o
  -3   2  16      268.07      268.87      4.90 o
  -2   2  16        0.05        1.20      1.39 o
  -1   2  16       14.92       15.43      1.75 o
   0   2  16       71.12       72.40      2.84 o
   1   2  16        6.02        3.92      1.43 o
   2   2  16      242.53      226.98      4.60 o
   3   2  16      133.72      157.36      3.82 o
   4   2  16       52.14       64.58      2.90 o
   5   2  16      574.13      569.07      8.10 o
   6   2  16        1.66        0.08      1.75 o
   7   2  16       15.21       12.36      3.06 o
   8   2  16       21.39       16.66      2.40 o
   9   2  16      350.97      354.05      6.70 o
  10   2  16        0.01       -1.95      1.95 o
  11   2  16        1.89       -0.41      1.90 o
  12   2  16        1.14        0.17      2.19 o
  13   2  16       34.35       34.33      2.96 o
  14   2  16        0.07        0.91      2.61 o
  15   2  16        6.80        5.09      3.64 o
  16   2  16       28.37       11.86      4.00 o
  17   2  16        3.38        9.27      7.42 o
 -20   3  16       12.18        4.33      8.65 o
 -19   3  16       10.18        4.41      6.51 o
 -18   3  16        5.05        3.94      3.51 o
 -17   3  16       67.86       69.95      5.16 o
 -16   3  16        0.31        2.22      3.13 o
 -15   3  16       27.93       27.76      3.90 o
 -14   3  16        0.58       -3.03      3.03 o
 -13   3  16       10.94        5.91      3.01 o
 -12   3  16        5.72        0.11      2.66 o
 -11   3  16        0.18        0.35      2.52 o
 -10   3  16       35.60       29.65      2.96 o
  -9   3  16        0.37        1.57      2.50 o
  -8   3  16       71.74       62.05      3.47 o
  -7   3  16       92.82       90.79      4.57 o
  -6   3  16      230.52      202.74      5.42 o
  -5   3  16      115.89      114.76      4.22 o
  -4   3  16        3.51        3.50      1.94 o
  -3   3  16       83.62       83.58      3.69 o
  -2   3  16      137.07      141.14      4.37 o
  -1   3  16      306.42      281.20      5.99 o
   0   3  16      254.68      289.28      6.03 o
   1   3  16       43.29       40.55      2.61 o
   2   3  16       64.59       62.37      2.96 o
   3   3  16       26.17       25.17      2.39 o
   4   3  16       54.30       54.56      3.55 o
   5   3  16        6.26       14.37      2.80 o
   6   3  16        2.68        1.16      2.56 o
   7   3  16       94.02       87.27      4.64 o
   8   3  16        4.22        3.03      2.74 o
   9   3  16      207.86      195.14      6.72 o
  10   3  16        1.17       -2.32      2.32 o
  11   3  16       28.04       34.14      3.81 o
  12   3  16       19.93       12.02      2.92 o
  13   3  16       24.85       26.52      5.20 o
  14   3  16        3.02        3.67      3.03 o
  15   3  16       12.54       10.37      3.84 o
  16   3  16       10.17       14.01      5.00 o
  17   3  16        0.01       -0.62      8.03 o
 -18   4  16        0.13        5.04      4.52 o
 -17   4  16       12.40       18.30      3.93 o
 -16   4  16        4.50        2.76      3.84 o
 -15   4  16        0.04        0.04      3.04 o
 -14   4  16       78.98       81.14      5.04 o
 -13   4  16       19.84       22.90      3.65 o
 -12   4  16      127.03      133.72      5.82 o
 -11   4  16        0.02       -1.07      2.85 o
 -10   4  16        1.18        3.26      2.75 o
  -9   4  16      127.08      108.77      4.51 o
  -8   4  16      550.55      552.27      9.60 o
  -7   4  16       32.34       34.87      3.08 o
  -6   4  16     1060.52     1006.26     13.97 o
  -5   4  16      384.38      354.45      7.23 o
  -4   4  16       23.55       19.27      3.08 o
  -3   4  16      455.51      452.20      8.67 o
  -2   4  16        2.67       -1.96      1.96 o
  -1   4  16      346.85      313.27      6.68 o
   0   4  16       36.11       26.14      2.58 o
   1   4  16      255.73      214.43      5.31 o
   2   4  16       19.49       21.97      2.74 o
   3   4  16        0.19        3.86      2.37 o
   4   4  16      625.55      561.92     10.77 o
   5   4  16      157.97      137.44      5.43 o
   6   4  16      632.55      646.03     12.10 o
   7   4  16        0.13       -0.14      2.58 o
   8   4  16        1.28        0.95      3.30 o
   9   4  16        2.34        3.93      3.21 o
  10   4  16        8.44        7.56      3.00 o
  11   4  16       22.33       16.43      3.19 o
  12   4  16        1.20        0.93      2.84 o
  13   4  16        8.87        4.81      3.08 o
  14   4  16        2.78        1.34      3.12 o
  15   4  16       21.70       23.69      4.57 o
  16   4  16        0.06       -2.76      4.75 o
 -17   5  16        8.43       17.01      9.25 o
 -16   5  16       19.20       23.78      4.89 o
 -15   5  16        0.37       -1.00      3.15 o
 -14   5  16       87.04       90.42      5.41 o
 -13   5  16       27.26       25.97      5.26 o
 -12   5  16        1.04       -1.71      2.80 o
 -11   5  16       39.37       36.16      4.82 o
 -10   5  16        7.73        5.39      3.39 o
  -9   5  16        6.47        3.58      3.24 o
  -8   5  16       25.02       27.14      5.00 o
  -7   5  16        0.11       -0.72      2.60 o
  -6   5  16       12.22        2.23      3.75 o
  -5   5  16       50.90       42.65      5.71 o
  -4   5  16       37.19       29.47      3.38 o
  -3   5  16        5.43        1.31      2.41 o
  -2   5  16       39.32       26.62      3.27 o
  -1   5  16      375.48      368.32      9.63 o
   0   5  16      459.54      429.87     17.92 o
   1   5  16       11.41        8.52      3.36 o
   2   5  16       14.54       13.41      3.52 o
   3   5  16       19.53        8.76      3.36 o
   4   5  16      130.70      129.94      8.92 o
   5   5  16       17.64       14.03      3.72 o
   6   5  16       18.29        5.96      3.72 o
   7   5  16       34.37       30.37      4.72 o
   8   5  16        0.17        2.37      3.79 o
   9   5  16       29.01       35.97      5.27 o
  10   5  16       20.52       15.71      4.55 o
  11   5  16        4.83       13.14      3.98 o
  12   5  16        0.18       -3.69      3.69 o
  13   5  16        7.47        1.33      3.97 o
  14   5  16        0.11        6.58      5.53 o
  15   5  16        8.38       10.89      5.69 o
 -16   6  16        3.42       15.76      6.36 o
 -15   6  16       15.20       26.43      8.96 o
 -14   6  16        3.32       -4.33      9.89 o
 -13   6  16       27.94       31.62     16.69 o
 -12   6  16        0.06        1.04      4.85 o
 -11   6  16        1.96        2.94      5.03 o
 -10   6  16       12.61        7.73      5.03 o
  -9   6  16       75.82       84.07      8.00 o
  -8   6  16       18.39       15.43      5.35 o
  -7   6  16       19.82       20.05      5.79 o
  -6   6  16       34.72       40.70      5.06 o
  -5   6  16        6.83       14.92      4.97 o
  -4   6  16        2.58        0.26      3.36 o
  -3   6  16        1.16        0.25      3.70 o
  -2   6  16        5.84        7.59      4.57 o
  -1   6  16        4.31        0.13      4.13 o
   0   6  16       76.10       90.81      8.96 o
   1   6  16       12.00        7.98      4.57 o
   2   6  16        7.94        9.65      5.01 o
   3   6  16       16.24       15.45      5.24 o
   4   6  16        4.76       -3.07      3.07 o
   5   6  16        0.01       -0.67      3.27 o
   6   6  16        0.08       -3.40      3.40 o
   7   6  16       43.03       56.08      5.81 o
   8   6  16        2.61        2.72      4.09 o
   9   6  16       12.01       10.48      4.45 o
  10   6  16        0.01       -3.58      3.58 o
  11   6  16        4.32        9.40      4.33 o
  12   6  16        1.29        1.90      4.30 o
  13   6  16        0.23       -4.81      4.81 o
 -14   7  16        2.77        0.00     10.51 o
 -13   7  16       16.20        2.47     11.12 o
 -12   7  16       21.98       14.83     11.12 o
 -11   7  16        0.64       -5.52      5.60 o
 -10   7  16       51.12       63.13      8.17 o
  -9   7  16       15.43       19.32      6.38 o
  -8   7  16       44.73       51.11      7.39 o
  -7   7  16       21.79       19.53      6.07 o
  -6   7  16       65.20       62.63     12.98 o
  -5   7  16       19.59       17.13      9.89 o
  -4   7  16       46.38       49.10      6.55 o
  -3   7  16       11.05       13.20      5.45 o
  -2   7  16        0.64        2.93      5.01 o
  -1   7  16       45.27       50.98     10.51 o
   0   7  16       25.38       30.79      6.33 o
   1   7  16       79.08       88.96      8.51 o
   2   7  16        0.28        0.62      5.24 o
   3   7  16       25.75       20.27      6.33 o
   4   7  16       15.38       -1.97      8.03 o
   5   7  16       15.71       27.57      6.99 o
   6   7  16       27.41       27.17     10.82 o
   7   7  16        2.12        4.94      6.12 o
   8   7  16       62.62       62.08     12.05 o
   9   7  16        0.00        2.68      5.35 o
  10   7  16        0.99       -3.84      3.84 o
  11   7  16        3.36        5.81      6.17 o
 -11   8  16        9.58       11.74     11.74 o
 -10   8  16       10.36        9.27     11.74 o
  -8   8  16        0.10        9.89      8.03 o
  -7   8  16       26.38       40.17     10.51 o
  -6   8  16        7.74       14.83      9.27 o
  -5   8  16        5.46        4.33      8.03 o
  -4   8  16        0.00        6.01      5.45 o
  -3   8  16        1.77        1.85      5.45 o
  -2   8  16       25.45       30.34      9.58 o
  -1   8  16        0.82        1.14     11.12 o
   0   8  16       49.98       56.51      8.08 o
   1   8  16        0.24       -0.97      7.42 o
   2   8  16        3.16       -5.01      5.01 o
   3   8  16       31.39       34.25      8.96 o
   4   8  16        1.32       -0.31      5.68 o
   5   8  16        6.90        9.01      6.33 o
   6   8  16       15.79       15.00      7.20 o
   7   8  16       18.30       19.16     11.12 o
   8   8  16        0.54       11.12     10.51 o
  -5   9  16       25.05       25.34     10.51 o
  -4   9  16        8.66       -3.71      8.03 o
  -3   9  16        0.80       -7.42      7.42 o
  -2   9  16        0.94       -2.15      5.89 o
  -1   9  16       20.09       24.28      7.42 o
   0   9  16       18.01       17.23      7.20 o
   1   9  16       55.06       57.35     12.05 o
   2   9  16       19.75       16.69     10.51 o
 -21   0  17        1.08       -0.31      5.56 o
 -19   0  17        1.06       -3.36      3.36 o
 -17   0  17       23.02       14.55      3.62 o
 -15   0  17        2.45       -3.66      3.66 o
 -13   0  17      129.61      131.46      6.00 o
 -11   0  17        0.81        1.29      4.94 o
  -9   0  17      340.19      368.40      9.48 o
  -7   0  17      458.47      479.48     12.01 o
  -5   0  17       57.28       60.20      5.30 o
  -3   0  17      132.65      166.95      7.12 o
  -1   0  17      223.70      243.69      6.70 o
   1   0  17       59.10       51.20      3.53 o
   3   0  17     1084.67     1063.47     17.59 o
   5   0  17     1643.42     1644.46     22.41 o
   7   0  17     2066.09     2087.34     27.37 o
   9   0  17        0.42       -2.36      2.36 o
  11   0  17       12.60        9.20      3.17 o
  13   0  17        4.45        4.74      3.86 o
 -21   1  17        0.93       13.60     10.51 o
 -20   1  17        3.76        0.75      4.39 o
 -19   1  17        2.07        4.76      3.42 o
 -18   1  17        2.59        0.33      3.13 o
 -17   1  17       25.34       27.10      3.86 o
 -16   1  17        3.56        0.34      2.48 o
 -15   1  17       38.13       46.83      2.90 o
 -14   1  17       10.34       15.05      2.29 o
 -13   1  17       85.04       68.00      3.17 o
 -12   1  17       15.05       13.23      2.21 o
 -11   1  17        6.30        5.59      1.96 o
 -10   1  17        5.69        2.10      2.72 o
  -9   1  17      403.84      404.42      6.71 o
  -8   1  17       56.84       48.29      2.56 o
  -7   1  17       23.32       20.16      1.93 o
  -6   1  17        2.23        0.05      1.53 o
  -5   1  17       59.88       60.07      2.56 o
  -4   1  17       18.71       16.39      1.80 o
  -3   1  17       72.37       69.94      2.65 o
  -2   1  17       32.41       36.59      2.11 o
  -1   1  17      190.38      222.10      4.44 o
   0   1  17      164.41      149.33      3.83 o
   1   1  17       36.48       39.97      2.05 o
   2   1  17       70.17       70.18      2.56 o
   3   1  17       37.32       34.12      2.07 o
   4   1  17       15.70       18.03      1.94 o
   5   1  17     4512.56     4286.81     38.23 o
   6   1  17      142.92      136.31      4.35 o
   7   1  17     1920.12     1944.75     23.06 o
   8   1  17      465.56      458.69      7.19 o
   9   1  17       11.68       10.68      2.37 o
  10   1  17       22.69       19.54      2.53 o
  11   1  17       16.49       14.91      2.43 o
  12   1  17       13.94        7.78      2.43 o
  13   1  17       22.10       22.63      3.56 o
  14   1  17        0.25       -2.34      2.41 o
  15   1  17        0.27       -0.13      2.60 o
  16   1  17        1.80        2.47      5.56 o
  17   1  17       14.66       17.92      6.18 o
 -21   2  17        0.80       -6.80      8.65 o
 -20   2  17       23.03       12.21      7.39 o
 -19   2  17        3.52        6.27      5.85 o
 -18   2  17        0.99       -3.23      3.23 o
 -17   2  17       18.63       10.43      3.45 o
 -16   2  17        6.50        7.34      3.84 o
 -15   2  17       60.61       58.84      5.35 o
 -14   2  17        0.63       -1.61      3.84 o
 -13   2  17       60.91       57.74      4.35 o
 -12   2  17       17.23       13.95      3.01 o
 -11   2  17        0.57       -2.77      2.77 o
 -10   2  17      216.88      206.87      6.50 o
  -9   2  17        3.63        6.33      2.08 o
  -8   2  17      977.25      925.54     12.58 o
  -7   2  17      864.62      838.01     12.24 o
  -6   2  17        4.03        1.64      2.02 o
  -5   2  17      809.13      746.43     10.53 o
  -4   2  17       49.71       56.69      3.20 o
  -3   2  17      408.23      424.47      6.64 o
  -2   2  17      108.30       95.80      3.10 o
  -1   2  17       14.70       13.83      1.79 o
   0   2  17      191.90      196.56      4.27 o
   1   2  17      121.68      121.72      3.57 o
   2   2  17       39.62       27.93      2.07 o
   3   2  17       85.90       86.34      3.16 o
   4   2  17      147.87      137.24      3.82 o
   5   2  17       16.59       16.29      2.24 o
   6   2  17       52.43       43.76      2.96 o
   7   2  17      769.23      775.97     13.66 o
   8   2  17       16.19        9.07      3.75 o
   9   2  17       11.64       10.40      2.30 o
  10   2  17       23.73       25.78      2.67 o
  11   2  17        6.20        4.40      2.08 o
  12   2  17       16.30       15.78      2.47 o
  13   2  17        5.58        6.67      2.89 o
  14   2  17        8.90        6.47      3.01 o
  15   2  17        0.24       -0.16      3.45 o
  16   2  17        0.01       -0.73      8.03 o
 -20   3  17        7.94       18.54      9.27 o
 -19   3  17        1.30       13.34      7.09 o
 -18   3  17       36.32       32.85      4.48 o
 -17   3  17       18.80       19.04      3.84 o
 -16   3  17       21.95       15.94      4.73 o
 -15   3  17        1.64       -2.79      3.04 o
 -14   3  17       19.91       20.77      3.58 o
 -13   3  17       17.63       17.48      3.42 o
 -12   3  17       13.36       16.22      3.30 o
 -11   3  17      331.91      326.68     12.58 o
 -10   3  17       81.11       79.83      3.98 o
  -9   3  17      174.26      179.19      5.81 o
  -8   3  17      476.52      450.74      8.48 o
  -7   3  17        0.04       -2.12      2.12 o
  -6   3  17      331.17      312.37      9.05 o
  -5   3  17      174.86      175.34      5.02 o
  -4   3  17       35.48       21.26      2.48 o
  -3   3  17       42.18       42.14      4.13 o
  -2   3  17       22.06       23.58      2.50 o
  -1   3  17       10.80        7.84      2.04 o
   0   3  17       14.24       12.17      2.17 o
   1   3  17        0.59       -2.18      2.18 o
   2   3  17       84.77       84.09      4.94 o
   3   3  17        0.06       -1.92      1.92 o
   4   3  17       33.94       38.63      3.38 o
   5   3  17       41.27       34.42      3.38 o
   6   3  17      234.98      219.72      6.72 o
   7   3  17        0.51        3.19      2.63 o
   8   3  17       37.06       33.51      4.64 o
   9   3  17      233.87      225.97      7.47 o
  10   3  17       18.99       12.71      2.83 o
  11   3  17       22.88       21.41      3.66 o
  12   3  17        0.01       -2.63      2.63 o
  13   3  17       13.55       17.04      3.49 o
  14   3  17       23.63       24.69      3.82 o
  15   3  17        1.25        1.96      4.19 o
  16   3  17       17.56       19.16      9.27 o
  17   3  17        2.91       -1.85      8.65 o
 -18   4  17        4.75       -1.73      5.87 o
 -17   4  17        5.05        8.91      5.63 o
 -16   4  17       31.38       44.17      9.28 o
 -15   4  17       20.00       17.31      3.57 o
 -14   4  17        9.76       13.38      3.33 o
 -13   4  17       65.06       53.29      5.04 o
 -12   4  17      110.62      116.58      5.59 o
 -11   4  17       54.29       58.07      4.72 o
 -10   4  17      201.99      215.41      7.49 o
  -9   4  17      262.74      258.89      6.49 o
  -8   4  17        7.25        8.48      2.47 o
  -7   4  17        0.02       -2.12      2.12 o
  -6   4  17       19.12       20.16      2.68 o
  -5   4  17        4.93       -0.23      2.11 o
  -4   4  17      119.04      107.64      4.29 o
  -3   4  17        1.50       -1.93      1.93 o
  -2   4  17      142.03      152.09      4.89 o
  -1   4  17       66.95       71.22      3.43 o
   0   4  17       95.42       78.04      3.44 o
   1   4  17        0.41       -1.81      1.81 o
   2   4  17       10.14        4.96      2.37 o
   3   4  17       15.15        7.37      2.41 o
   4   4  17        9.56       13.25      2.74 o
   5   4  17      116.09      108.26      5.12 o
   6   4  17        1.13       -0.71      2.56 o
   7   4  17       50.28       46.66      3.96 o
   8   4  17       14.13       11.55      3.57 o
   9   4  17       39.31       30.07      3.74 o
  10   4  17       25.62       25.13      3.74 o
  11   4  17        4.87        0.58      3.10 o
  12   4  17       16.71       20.44      3.61 o
  13   4  17        5.70        7.26      3.37 o
  14   4  17        1.49        2.97      3.72 o
  15   4  17        8.45        7.27      3.91 o
  16   4  17        0.01        3.75      5.08 o
 -17   5  17        0.77      -10.51     10.51 o
 -16   5  17        0.00       -3.11      3.11 o
 -15   5  17        3.34        0.73      5.08 o
 -14   5  17        8.26        8.62      3.49 o
 -13   5  17        5.40        3.56      4.73 o
 -12   5  17       93.61      102.15      5.35 o
 -11   5  17        3.17        7.56      3.10 o
 -10   5  17       10.44       10.01      3.04 o
  -9   5  17       47.16       43.93      3.90 o
  -8   5  17        0.14       -2.63      2.63 o
  -7   5  17        1.25        3.71      2.60 o
  -6   5  17        4.75        8.61      2.87 o
  -5   5  17       67.48       73.52      4.33 o
  -4   5  17       32.21       40.65      5.26 o
  -3   5  17        4.08        4.92      2.63 o
  -2   5  17       26.91       25.11      3.48 o
  -1   5  17       14.24        9.93      4.07 o
   0   5  17       25.24       21.10      3.82 o
   1   5  17       86.10      100.92     10.53 o
   2   5  17       13.10       15.17      4.45 o
   3   5  17      338.05      327.48     14.41 o
   4   5  17        1.08       -0.98      3.17 o
   5   5  17       53.53       67.93      8.58 o
   6   5  17        9.91        8.10      3.64 o
   7   5  17        1.13       -0.25      3.53 o
   8   5  17        0.13       -2.91      3.53 o
   9   5  17        0.55       -1.34      3.64 o
  10   5  17        0.43       -2.51      3.79 o
  11   5  17       65.12       74.48      5.96 o
  12   5  17        2.53       -3.89      3.89 o
  13   5  17        3.11        1.65      5.00 o
  14   5  17       41.20       49.76      8.82 o
 -16   6  17       22.96       19.16      5.68 o
 -15   6  17        0.73       -0.91      4.03 o
 -14   6  17        6.27        0.62     11.12 o
 -13   6  17       18.92       22.23      8.34 o
 -12   6  17        5.80        2.92     11.43 o
 -11   6  17       20.51       17.35      6.24 o
 -10   6  17       10.78        1.95      5.35 o
  -9   6  17        5.58       -4.77      4.77 o
  -8   6  17       30.43       33.26      6.80 o
  -7   6  17       51.80       59.75      9.89 o
  -6   6  17       77.92       90.18      6.14 o
  -5   6  17       33.56       35.23      4.75 o
  -4   6  17      160.45      172.72      8.52 o
  -3   6  17        7.46        9.58      4.81 o
  -2   6  17        0.62       -1.17      4.64 o
  -1   6  17        1.38        3.32      4.13 o
   0   6  17        5.14        0.00      6.18 o
   1   6  17        9.25        6.80      4.75 o
   2   6  17        9.99        1.55      4.81 o
   3   6  17       10.80       20.21      4.18 o
   4   6  17        0.40       -4.85      4.85 o
   5   6  17        2.34        4.40      4.39 o
   6   6  17       51.54       51.72      5.73 o
   7   6  17        2.78        0.60      3.79 o
   8   6  17       21.88       20.13      5.00 o
   9   6  17       10.37        3.83      4.36 o
  10   6  17       33.99       34.97      5.21 o
  11   6  17        4.09        0.15      3.94 o
  12   6  17        0.92        2.51      5.14 o
  13   6  17        5.49        6.80      9.89 o
 -13   7  17        2.13       16.07     12.98 o
 -12   7  17       14.03        4.33     11.12 o
 -11   7  17       82.49       94.96      9.35 o
 -10   7  17        9.77        6.06      6.38 o
  -9   7  17       40.91       48.85      7.83 o
  -8   7  17        5.98        7.42      5.93 o
  -7   7  17       32.79       33.23      7.20 o
  -6   7  17       14.69       21.63      8.03 o
  -5   7  17        4.37        0.93      7.73 o
  -4   7  17       23.10       21.13      9.89 o
  -3   7  17        4.75        3.38      6.80 o
  -2   7  17        0.00        1.24      4.45 o
  -1   7  17        2.38       -4.02      4.81 o
   0   7  17        4.80        7.11      4.81 o
   1   7  17       22.64       24.38      6.12 o
   2   7  17        2.41       -0.31      4.81 o
   3   7  17        4.06        4.09      7.11 o
   4   7  17        9.25       18.54      6.55 o
   5   7  17        6.62       11.52      6.07 o
   6   7  17        2.32        3.78      5.45 o
   7   7  17       28.37       39.84      8.08 o
   8   7  17       33.46       41.04      8.96 o
   9   7  17       19.56       15.64      4.64 o
  10   7  17       10.68       11.00      6.24 o
 -10   8  17        1.13      -10.51     10.51 o
  -8   8  17       34.52       37.08      9.89 o
  -7   8  17       62.82      108.77     13.60 o
  -6   8  17       19.22        9.89      8.65 o
  -5   8  17        5.62       11.12      8.65 o
  -4   8  17       88.43       82.67     12.67 o
  -3   8  17        3.77        4.43      6.18 o
  -2   8  17        3.73        8.67      5.89 o
  -1   8  17        3.27       -3.71      5.24 o
   0   8  17        0.00       -5.01      5.01 o
   1   8  17       26.74       25.70      7.42 o
   2   8  17        9.07        7.88      6.33 o
   3   8  17        3.45        4.30      6.07 o
   4   8  17       12.35       11.66      6.68 o
   5   8  17        1.23        3.27      6.18 o
   6   8  17       60.41       54.38     12.98 o
   7   8  17        1.90       -0.62      9.89 o
  -3   9  17       15.70        3.09      8.65 o
  -2   9  17        0.65        2.94      7.42 o
  -1   9  17       68.61       95.79     14.21 o
 -20   0  18        7.48        7.91      5.14 o
 -18   0  18       21.13       21.17      3.98 o
 -16   0  18       62.70       58.90      4.70 o
 -14   0  18        7.80        6.97      5.57 o
 -12   0  18       25.28       25.74      3.53 o
 -10   0  18      340.51      331.48      8.91 o
  -8   0  18      910.25      862.56     15.83 o
  -6   0  18        5.39        8.31      2.56 o
  -4   0  18      602.98      547.28     11.15 o
  -2   0  18      127.48      113.76      5.38 o
   0   0  18      970.15      967.20     16.62 o
   2   0  18      724.00      724.49     13.40 o
   4   0  18     1485.44     1498.62     20.92 o
   6   0  18      690.40      680.97     11.95 o
   8   0  18      135.63      136.88      5.53 o
  10   0  18      359.72      359.04     11.36 o
  12   0  18        2.52        2.22      3.70 o
  14   0  18        6.41        6.12      4.30 o
 -21   1  18        0.02        9.27      9.27 o
 -20   1  18       15.53       16.43      5.00 o
 -19   1  18        0.43       -1.50      3.64 o
 -18   1  18       18.55       12.36      3.79 o
 -17   1  18        3.08        6.54      3.64 o
 -16   1  18        3.04        7.68      3.23 o
 -15   1  18       14.26       18.71      2.49 o
 -14   1  18       28.16       34.76      2.71 o
 -13   1  18        0.92        3.09      1.99 o
 -12   1  18      100.44      100.21      4.34 o
 -11   1  18       30.43       23.27      2.76 o
 -10   1  18       37.65       33.15      2.48 o
  -9   1  18       15.95       20.86      2.23 o
  -8   1  18        0.04        0.40      1.79 o
  -7   1  18        0.81        0.55      1.63 o
  -6   1  18       59.15       59.93      2.72 o
  -5   1  18       17.93       17.62      2.00 o
  -4   1  18       16.58       15.29      1.87 o
  -3   1  18      455.06      435.09      7.97 o
  -2   1  18       57.40       70.60      3.02 o
  -1   1  18      280.27      290.15      5.30 o
   0   1  18      226.96      210.72      4.49 o
   1   1  18       32.00       29.66      2.03 o
   2   1  18        0.12        2.78      1.72 o
   3   1  18        9.13       10.92      1.87 o
   4   1  18      651.24      696.28      8.80 o
   5   1  18       41.02       45.06      2.85 o
   6   1  18        9.60        3.77      2.03 o
   7   1  18        1.53        1.34      2.11 o
   8   1  18       39.56       36.52      2.90 o
   9   1  18       48.15       40.09      3.01 o
  10   1  18       34.97       38.38      2.90 o
  11   1  18       32.61       26.14      3.13 o
  12   1  18        0.24       -0.11      2.76 o
  13   1  18        4.37        3.35      2.57 o
  14   1  18        1.78        1.64      2.77 o
  15   1  18        2.93        2.08      2.92 o
  16   1  18        8.66        4.33      5.56 o
  17   1  18       14.28       12.98      6.18 o
 -20   2  18        0.10       -1.85      8.03 o
 -19   2  18        2.69       -3.85      5.79 o
 -18   2  18        3.11       -3.12      3.12 o
 -17   2  18        9.74       13.50      3.69 o
 -16   2  18        2.04       -1.95      3.09 o
 -15   2  18        6.24        4.66      3.10 o
 -14   2  18       25.09       28.39      3.72 o
 -13   2  18        0.02       -1.64      2.78 o
 -12   2  18       26.47       29.92      4.91 o
 -11   2  18      130.41      126.21      5.45 o
 -10   2  18      310.91      294.73      7.96 o
  -9   2  18      434.95      462.10      8.02 o
  -8   2  18      506.88      485.29     10.65 o
  -7   2  18      221.97      186.95      4.90 o
  -6   2  18        5.23        0.59      2.29 o
  -5   2  18       68.48       78.46      3.05 o
  -4   2  18      262.47      237.56      5.02 o
  -3   2  18        4.97        4.55      1.58 o
  -2   2  18      267.03      292.50      5.90 o
  -1   2  18       78.01       91.04      3.19 o
   0   2  18        2.21       -0.24      1.49 o
   1   2  18        0.02        0.71      1.61 o
   2   2  18        0.09       -1.80      1.80 o
   3   2  18      158.42      151.66      4.18 o
   4   2  18      539.97      536.34      8.05 o
   5   2  18      158.88      155.41      6.49 o
   6   2  18       24.59       23.92      2.76 o
   7   2  18      153.13      153.68      5.96 o
   8   2  18       31.70       20.91      2.59 o
   9   2  18       15.46       12.71      2.44 o
  10   2  18       20.57       17.45      2.45 o
  11   2  18        1.17       -1.65      2.21 o
  12   2  18       20.90       14.48      3.22 o
  13   2  18       41.76       45.73      3.97 o
  14   2  18        0.82        3.77      3.61 o
  15   2  18        3.75        7.73      5.24 o
  16   2  18        0.81       -1.26      5.01 o
 -20   3  18        1.09       -0.62      8.65 o
 -19   3  18       17.14       22.25      9.89 o
 -18   3  18        0.03        2.87      6.07 o
 -17   3  18       13.92       19.74      3.90 o
 -16   3  18        0.01        0.03      3.33 o
 -15   3  18        4.65        2.00      3.04 o
 -14   3  18       13.02        8.95      3.27 o
 -13   3  18        1.23        3.39      3.07 o
 -12   3  18       67.52       70.45      4.58 o
 -11   3  18       51.97       41.17      5.73 o
 -10   3  18        1.93        2.10      2.46 o
  -9   3  18        1.38        1.38      2.23 o
  -8   3  18       58.99       56.03      3.50 o
  -7   3  18       87.64       83.31      3.91 o
  -6   3  18      211.98      195.40      5.54 o
  -5   3  18       14.08       12.59      3.24 o
  -4   3  18      127.22      115.47      4.29 o
  -3   3  18       54.17       47.53      3.06 o
  -2   3  18       60.14       41.16      2.93 o
  -1   3  18        0.17        0.39      2.00 o
   0   3  18        2.51       -1.87      1.87 o
   1   3  18        0.01       -1.58      1.89 o
   2   3  18      140.85      127.02      4.46 o
   3   3  18        6.94       24.04      3.01 o
   4   3  18      238.02      218.79      6.71 o
   5   3  18       49.45       44.29      3.82 o
   6   3  18        9.42        5.56      2.89 o
   7   3  18       35.71       28.81      3.55 o
   8   3  18        3.89        5.32      3.84 o
   9   3  18        9.71        5.55      3.21 o
  10   3  18       72.83       74.73      4.39 o
  11   3  18       12.58       14.43      3.42 o
  12   3  18        2.26        1.23      2.94 o
  13   3  18        4.06        0.08      2.99 o
  14   3  18        0.10       -0.90      3.00 o
  15   3  18        0.61       -3.79      6.97 o
  16   3  18        1.09        1.85      8.65 o
 -18   4  18        2.38        0.62      6.80 o
 -17   4  18        5.39        5.65      5.93 o
 -16   4  18       15.71       14.05      3.86 o
 -15   4  18        0.65       -0.90      3.06 o
 -14   4  18       53.45       63.01      4.78 o
 -13   4  18       10.31        7.48      3.30 o
 -12   4  18      109.59      118.50      5.80 o
 -11   4  18       34.30       27.46      3.69 o
 -10   4  18       16.74       13.39      3.19 o
  -9   4  18        7.95        6.89      2.61 o
  -8   4  18        0.53       -2.12      2.12 o
  -7   4  18       40.87       33.59      2.99 o
  -6   4  18       43.67       36.85      4.12 o
  -5   4  18      341.87      307.52      6.91 o
  -4   4  18      442.67      426.64      8.15 o
  -3   4  18      241.12      236.59      6.00 o
  -2   4  18        0.26       -2.00      2.00 o
  -1   4  18      114.61      115.97      4.33 o
   0   4  18       38.60       47.73      3.19 o
   1   4  18      123.81       85.54      4.35 o
   2   4  18       25.67       12.57      2.92 o
   3   4  18      104.60       86.23      4.44 o
   4   4  18       40.13       24.89      3.27 o
   5   4  18       85.15       68.98      4.44 o
   6   4  18       14.00       10.77      3.07 o
   7   4  18        0.39       -2.56      2.56 o
   8   4  18       12.54        5.26      2.95 o
   9   4  18       11.91       15.48      3.38 o
  10   4  18        2.77        1.92      3.13 o
  11   4  18        8.11        9.80      3.38 o
  12   4  18        8.21        7.14      3.28 o
  13   4  18       20.20       24.99      4.36 o
  14   4  18        6.23        5.30      3.91 o
  15   4  18        0.93       -1.49      4.84 o
 -16   5  18        1.12       -2.33      3.41 o
 -15   5  18        5.70       -0.93      3.21 o
 -14   5  18       98.43       98.90      5.83 o
 -13   5  18        9.59       11.18      3.59 o
 -12   5  18        3.56        6.68      4.28 o
 -11   5  18        8.36        3.71      3.20 o
 -10   5  18       36.92       35.32      4.46 o
  -9   5  18        0.01        2.79      2.85 o
  -8   5  18       31.35       27.20      3.56 o
  -7   5  18        8.39       10.56      3.64 o
  -6   5  18        0.12       -1.12      2.67 o
  -5   5  18        3.42        2.67      2.74 o
  -4   5  18       99.18       87.13      4.64 o
  -3   5  18       67.41       57.78      4.13 o
  -2   5  18      482.46      477.17     12.84 o
  -1   5  18       79.09       74.22      5.26 o
   0   5  18       25.31       21.39      3.72 o
   1   5  18        0.28       -1.29      2.91 o
   2   5  18        8.44       13.24      3.60 o
   3   5  18       12.09       -1.24      3.27 o
   4   5  18       47.69       36.93      5.21 o
   5   5  18       16.09        9.97      4.00 o
   6   5  18        0.59        4.94      3.79 o
   7   5  18        1.41       -4.12      4.12 o
   8   5  18        7.47        8.02      4.03 o
   9   5  18        5.15        6.29      4.18 o
  10   5  18        0.10       -1.48      4.09 o
  11   5  18        7.81       13.69      4.56 o
  12   5  18        0.48       -1.28      4.61 o
  13   5  18        7.43       -5.08      5.08 o
  14   5  18        0.36        3.71      9.89 o
 -15   6  18        6.53        2.02      4.37 o
 -14   6  18        0.59       -4.10      4.10 o
 -13   6  18       37.48       39.76      7.54 o
 -12   6  18        2.38       -4.77      4.77 o
 -11   6  18       44.51       44.88      7.09 o
 -10   6  18       31.10       38.73      6.95 o
  -9   6  18        7.32       17.12      5.89 o
  -8   6  18        1.55       -0.39      4.75 o
  -7   6  18        0.64        0.45      4.75 o
  -6   6  18       42.92       36.11      4.87 o
  -5   6  18        1.10       -4.08      4.08 o
  -4   6  18       10.17        6.49      4.81 o
  -3   6  18       18.71       23.23      5.45 o
  -2   6  18       15.53       18.23      5.24 o
  -1   6  18       27.32       30.69      5.89 o
   0   6  18       33.02       30.62      6.12 o
   1   6  18       14.60       15.17      4.29 o
   2   6  18       20.68       33.89      4.79 o
   3   6  18       49.36       46.73      5.17 o
   4   6  18        2.93        1.41      3.64 o
   5   6  18       11.05        8.76      4.18 o
   6   6  18       52.74       53.09      6.13 o
   7   6  18       36.79       35.35      5.53 o
   8   6  18        0.43       -2.58      4.03 o
   9   6  18        8.05        9.90      7.14 o
  10   6  18        1.21        2.25      4.63 o
  11   6  18       18.09       18.21      6.04 o
  12   6  18        1.76       -1.24      9.27 o
 -13   7  18       13.23       24.10     12.36 o
 -12   7  18       53.16       88.99     16.07 o
 -11   7  18        1.03       -5.33      5.33 o
 -10   7  18        0.00       -4.24      5.93 o
  -9   7  18        1.25       -1.74      5.48 o
  -8   7  18       11.12       16.96      6.24 o
  -7   7  18        0.11       -6.18      6.18 o
  -6   7  18        0.03       -6.18      6.18 o
  -5   7  18       10.15        7.28      5.01 o
  -4   7  18        2.71        3.65      7.42 o
  -3   7  18        5.26        4.33      4.81 o
  -2   7  18        0.60        4.33      5.24 o
  -1   7  18       31.55       29.11      8.34 o
   0   7  18       12.03       14.07      9.89 o
   1   7  18        3.81        5.12      5.45 o
   2   7  18       18.99       25.20      6.76 o
   3   7  18       48.46       67.32      8.51 o
   4   7  18       17.57       29.97      7.73 o
   5   7  18        1.52       -4.81      4.81 o
   6   7  18        2.54       -0.62      6.12 o
   7   7  18       22.27       22.36      8.65 o
   8   7  18       21.72       31.14      9.58 o
   9   7  18        9.74       12.47      6.07 o
  -9   8  18        7.42       16.69      9.27 o
  -8   8  18        2.93       -1.85      6.80 o
  -7   8  18        9.21        3.09      8.65 o
  -6   8  18        0.51        1.24      8.03 o
  -5   8  18        0.08        1.24      8.65 o
  -4   8  18       23.89       21.01      9.89 o
  -3   8  18        0.17       -4.73      5.01 o
  -2   8  18        2.26        2.57      5.63 o
  -1   8  18       14.07       11.00      6.33 o
   0   8  18       49.86       35.26      7.43 o
   1   8  18        5.80       10.68      6.33 o
   2   8  18        0.08        4.54      6.33 o
   3   8  18       55.40       57.06     16.07 o
   4   8  18        0.47        3.09      9.27 o
   5   8  18       43.16       59.33     13.60 o
   6   8  18        4.91        0.62      9.27 o
 -19   0  19        1.89        6.26      4.77 o
 -17   0  19       42.17       50.88      5.63 o
 -15   0  19       20.70       12.20      3.36 o
 -13   0  19      126.87      136.35      7.23 o
 -11   0  19      417.49      413.71     10.43 o
  -9   0  19      697.92      732.89     15.57 o
  -7   0  19     1063.32     1102.52     19.01 o
  -5   0  19       19.76       14.71      2.88 o
  -3   0  19       28.48       25.29      4.36 o
  -1   0  19      432.82      502.48     10.63 o
   1   0  19        8.26        2.58      3.38 o
   3   0  19     1803.76     1876.22     28.51 o
   5   0  19      239.61      243.50      6.96 o
   7   0  19        6.24        0.22      2.49 o
   9   0  19        7.43       12.93      2.82 o
  11   0  19       56.22       52.06      5.79 o
  13   0  19        4.06       -2.76      5.56 o
 -20   1  19       12.70        6.18      9.89 o
 -19   1  19       40.09       55.57      5.02 o
 -18   1  19        0.45       -2.69      3.10 o
 -17   1  19        2.21       -1.78      3.06 o
 -16   1  19        1.34       -2.95      3.12 o
 -15   1  19       43.42       37.36      3.18 o
 -14   1  19        8.03        8.88      2.24 o
 -13   1  19       61.69       68.94      3.21 o
 -12   1  19       11.79       14.49      2.39 o
 -11   1  19      134.71      147.46      6.63 o
 -10   1  19        0.46        0.07      1.91 o
  -9   1  19      351.72      385.22      6.68 o
  -8   1  19       13.72       18.79      2.17 o
  -7   1  19       43.79       41.68      2.59 o
  -6   1  19      191.19      193.35      4.50 o
  -5   1  19        0.01       -1.60      1.60 o
  -4   1  19       17.79       20.94      2.01 o
  -3   1  19        6.77        3.95      1.70 o
  -2   1  19      176.45      184.94      4.25 o
  -1   1  19        3.74        4.50      1.73 o
   0   1  19      153.12      144.35      3.71 o
   1   1  19      202.54      234.78      4.68 o
   2   1  19      923.46      903.10     10.60 o
   3   1  19     1146.57     1186.53     13.05 o
   4   1  19       53.65       57.63      3.10 o
   5   1  19      236.50      216.12      5.19 o
   6   1  19      125.79      101.40      3.63 o
   7   1  19       25.88       30.01      2.69 o
   8   1  19      176.29      184.79      5.23 o
   9   1  19        0.10       -1.98      1.98 o
  10   1  19       17.23       14.72      2.56 o
  11   1  19       13.50       21.25      2.72 o
  12   1  19       11.07       11.37      3.03 o
  13   1  19        3.26        1.71      2.48 o
  14   1  19        2.58       -2.80      2.94 o
  15   1  19       23.28       20.34      5.03 o
  16   1  19       21.35       32.75      7.42 o
 -20   2  19        0.48       -1.24      9.27 o
 -19   2  19        0.18       -0.19      6.33 o
 -18   2  19        1.77       -3.37      3.85 o
 -17   2  19       12.82       14.95      3.86 o
 -16   2  19        2.84        0.54      3.17 o
 -15   2  19        7.70        6.04      3.22 o
 -14   2  19       30.69       35.15      4.06 o
 -13   2  19        0.64       -1.41      2.87 o
 -12   2  19       31.14       23.21      3.56 o
 -11   2  19      204.80      205.92      6.92 o
 -10   2  19      244.93      268.97      7.71 o
  -9   2  19      179.79      177.76      6.34 o
  -8   2  19       11.03        8.89      2.12 o
  -7   2  19      223.45      232.82      7.00 o
  -6   2  19       78.23       80.71      3.50 o
  -5   2  19        4.60        1.28      1.64 o
  -4   2  19        2.70       -0.08      2.30 o
  -3   2  19       30.36       32.42      2.28 o
  -2   2  19        4.81        3.73      1.76 o
  -1   2  19        0.75       -1.51      1.51 o
   0   2  19      140.38      139.52      4.05 o
   1   2  19        0.00       -0.43      1.80 o
   2   2  19      513.61      474.12      7.56 o
   3   2  19      156.27      143.38      5.30 o
   4   2  19      744.46      715.46      9.87 o
   5   2  19       90.98       77.43      3.64 o
   6   2  19       56.64       56.25      3.25 o
   7   2  19       74.16       88.36      4.05 o
   8   2  19        1.00        1.90      2.16 o
   9   2  19       21.46       17.36      2.51 o
  10   2  19        0.18        1.56      2.05 o
  11   2  19       41.58       42.96      3.77 o
  12   2  19        2.02        2.51      3.10 o
  13   2  19        0.05        0.30      3.06 o
  14   2  19        8.26       11.12      4.16 o
  15   2  19       16.98       10.11      5.87 o
  16   2  19        1.66        0.62      8.03 o
 -19   3  19       30.36       35.84     10.51 o
 -18   3  19        8.59        4.05      6.51 o
 -17   3  19       18.68       19.72      4.07 o
 -16   3  19        5.04        5.78      3.52 o
 -15   3  19        9.07       15.88      3.62 o
 -14   3  19        5.69        6.95      3.30 o
 -13   3  19       87.37       81.81      5.10 o
 -12   3  19       30.95       29.46      3.87 o
 -11   3  19       12.42       12.92      3.19 o
 -10   3  19       89.14       67.47      5.26 o
  -9   3  19        0.36       -2.10      2.43 o
  -8   3  19       71.69       74.45      3.84 o
  -7   3  19        4.58        2.48      2.27 o
  -6   3  19        1.49       -0.54      2.25 o
  -5   3  19       24.34       24.42      2.83 o
  -4   3  19       59.76       66.01      3.53 o
  -3   3  19       11.17        5.95      2.24 o
  -2   3  19      123.99      121.14      6.30 o
  -1   3  19      265.97      266.25      6.33 o
   0   3  19      160.16      164.32      6.56 o
   1   3  19      683.75      615.36     10.14 o
   2   3  19       57.38       74.02      3.70 o
   3   3  19        6.03        0.49      2.56 o
   4   3  19      127.31      125.37      7.87 o
   5   3  19      253.24      222.55      6.97 o
   6   3  19       41.90       63.39      4.33 o
   7   3  19      140.74      141.23      5.84 o
   8   3  19       31.05       30.38      4.04 o
   9   3  19        0.74        1.79      2.66 o
  10   3  19       48.80       62.38      4.17 o
  11   3  19        4.76       -0.88      3.00 o
  12   3  19       10.29       11.53      3.23 o
  13   3  19        0.92        3.50      3.12 o
  14   3  19        0.73        5.26      4.75 o
  15   3  19        2.13        4.94      8.03 o
 -18   4  19       14.86       27.19      9.89 o
 -17   4  19        0.16       -3.53      5.93 o
 -16   4  19        9.97        3.19      3.59 o
 -15   4  19        1.70       -1.71      4.10 o
 -14   4  19       98.79       97.77      5.67 o
 -13   4  19        9.06        5.88      3.35 o
 -12   4  19       24.35       32.54      3.97 o
 -11   4  19       62.94       55.66      4.56 o
 -10   4  19       15.34       15.58      3.30 o
  -9   4  19       12.42       10.27      2.69 o
  -8   4  19      121.59      112.76      4.63 o
  -7   4  19        1.78        2.94      2.44 o
  -6   4  19        1.31        0.59      2.32 o
  -5   4  19       31.48       25.47      2.96 o
  -4   4  19       10.27        7.76      2.47 o
  -3   4  19       30.94       36.06      3.25 o
  -2   4  19       10.05       10.53      2.48 o
  -1   4  19       31.42       31.88      3.03 o
   0   4  19       48.66       37.59      3.43 o
   1   4  19        0.00       -1.10      2.37 o
   2   4  19       50.43       40.48      3.66 o
   3   4  19       14.54        1.85      2.69 o
   4   4  19       16.54       21.55      3.38 o
   5   4  19        3.21        4.45      2.85 o
   6   4  19        0.00       -1.63      2.63 o
   7   4  19       65.27       56.86      4.91 o
   8   4  19       67.84       64.35      4.64 o
   9   4  19       22.65       20.99      3.82 o
  10   4  19        4.03        0.14      3.07 o
  11   4  19       11.09        5.24      3.66 o
  12   4  19       13.27       12.43      3.66 o
  13   4  19       12.34       23.13      5.35 o
  14   4  19       47.35       57.04      9.95 o
 -16   5  19        4.53       15.62      6.74 o
 -15   5  19        7.46       14.19      4.47 o
 -14   5  19        0.12        0.42      3.51 o
 -13   5  19        0.16       -1.11      3.22 o
 -12   5  19       95.38       90.37      9.41 o
 -11   5  19        5.14        2.69      3.22 o
 -10   5  19      148.93      162.99      6.60 o
  -9   5  19        3.85        2.97      2.92 o
  -8   5  19        0.20        3.47      2.50 o
  -7   5  19       69.66       76.27      5.01 o
  -6   5  19        0.00        0.57      2.78 o
  -5   5  19        2.71        3.27      2.87 o
  -4   5  19        7.26        3.96      2.82 o
  -3   5  19      138.56      138.43      5.83 o
  -2   5  19       80.53       68.83      6.61 o
  -1   5  19        5.20        9.12      3.53 o
   0   5  19      114.58      107.34      6.18 o
   1   5  19       32.03       43.92      4.70 o
   2   5  19       41.74       48.02      5.00 o
   3   5  19        1.38        2.15      3.86 o
   4   5  19       35.04       20.09      4.55 o
   5   5  19        6.74        4.74      3.79 o
   6   5  19       31.75       27.99      4.87 o
   7   5  19        2.29        3.53      3.89 o
   8   5  19       32.15       35.80     11.06 o
   9   5  19        0.03        1.80      4.18 o
  10   5  19        1.46       -0.61      4.34 o
  11   5  19       10.74       18.14      6.76 o
  12   5  19        5.78        0.30      6.05 o
  13   5  19        2.15        3.38      4.07 o
 -14   6  19        6.27       14.69      4.16 o
 -13   6  19        4.03        2.29      4.41 o
 -12   6  19        7.37        5.83      4.15 o
 -11   6  19        0.26        4.88      5.79 o
 -10   6  19        4.60       -5.03      5.03 o
  -9   6  19       18.72       32.14      6.68 o
  -8   6  19        6.07        4.20      5.35 o
  -7   6  19       38.79       40.59      8.03 o
  -6   6  19        2.65        5.10      4.19 o
  -5   6  19        7.48       16.44      5.45 o
  -4   6  19        2.99        5.45      4.75 o
  -3   6  19       31.05       27.82      5.89 o
  -2   6  19        9.29        6.49      4.81 o
  -1   6  19        2.78       -1.44      3.45 o
   0   6  19       38.01       35.43      4.79 o
   1   6  19        1.04        3.76      3.53 o
   2   6  19        1.70       -3.09      3.45 o
   3   6  19       12.94       13.15      4.18 o
   4   6  19       14.42        2.03      3.89 o
   5   6  19       22.14       22.34      5.95 o
   6   6  19        6.91        0.54      4.09 o
   7   6  19        0.00       -4.16      4.16 o
   8   6  19        3.02        4.39      4.63 o
   9   6  19       19.02       18.54      6.41 o
  10   6  19        6.59       -4.94      6.12 o
  11   6  19        4.55       12.36     10.51 o
 -12   7  19        5.05        5.10      6.27 o
 -11   7  19       14.64       17.21      7.73 o
 -10   7  19        5.61       -2.74      5.93 o
  -9   7  19        7.71       -4.83      5.60 o
  -8   7  19        3.70        4.33      7.42 o
  -7   7  19        3.19       -0.62      7.42 o
  -6   7  19       25.33       40.17      9.89 o
  -5   7  19        1.35        2.78      4.81 o
  -4   7  19        0.01       -4.64      9.27 o
  -3   7  19        0.13       -4.81      4.81 o
  -2   7  19        2.02        1.05      5.01 o
  -1   7  19        4.46       -1.99      5.01 o
   0   7  19        0.00       -2.16      6.49 o
   1   7  19        1.89        0.67      4.90 o
   2   7  19        8.02       16.28      6.33 o
   3   7  19       34.63       41.59      7.83 o
   4   7  19       16.05       12.25      6.24 o
   5   7  19       55.72       61.13     13.60 o
   6   7  19        0.21        5.41      6.33 o
   7   7  19       11.87       14.26      6.38 o
   8   7  19        0.69        9.91      6.38 o
  -8   8  19       29.18       27.19     10.51 o
  -7   8  19        0.52        3.09      7.42 o
  -6   8  19        0.90        4.33      8.03 o
  -5   8  19        6.47        6.18      8.03 o
  -4   8  19        6.25       17.92      9.27 o
  -3   8  19       23.29       27.06      6.76 o
  -2   8  19        6.05        7.74      6.33 o
  -1   8  19        0.11        3.71      6.12 o
   0   8  19        0.00        6.49      6.12 o
   1   8  19        4.01        5.76      6.07 o
   2   8  19       51.55       79.72     14.21 o
   3   8  19       14.77       22.87     11.12 o
   4   8  19       33.43       52.53     12.98 o
 -18   0  20       18.62       15.48      3.90 o
 -16   0  20      119.30      131.06      9.77 o
 -14   0  20        0.41        0.46      3.90 o
 -12   0  20       59.20       77.74      7.11 o
 -10   0  20      140.59      176.59      6.88 o
  -8   0  20        0.24       -1.74      2.74 o
  -6   0  20      372.88      371.13      9.40 o
  -4   0  20      513.58      489.34     10.84 o
  -2   0  20      164.82      179.85      6.34 o
   0   0  20      397.58      380.77      9.19 o
   2   0  20       53.36       45.23      5.42 o
   4   0  20      231.08      235.02      6.58 o
   6   0  20      415.41      435.17      9.40 o
   8   0  20       28.18       27.68      3.34 o
  10   0  20        3.78        2.72      4.11 o
  12   0  20       14.00       21.80      6.49 o
  14   0  20       45.04       53.42      7.42 o
 -19   1  20        3.93        8.03      6.99 o
 -18   1  20       14.29       15.62      3.84 o
 -17   1  20        0.06        3.29      3.55 o
 -16   1  20        4.53       11.76      3.56 o
 -15   1  20        3.22        7.94      3.38 o
 -14   1  20       48.80       43.20      4.26 o
 -13   1  20       61.12       73.28      3.93 o
 -12   1  20      154.28      158.74      4.67 o
 -11   1  20       33.82       30.99      2.62 o
 -10   1  20      113.84      115.55      3.98 o
  -9   1  20       14.87       14.76      2.21 o
  -8   1  20        2.29        2.60      1.91 o
  -7   1  20       22.72       17.25      2.20 o
  -6   1  20      208.50      224.28      5.08 o
  -5   1  20      118.21      122.34      3.80 o
  -4   1  20      259.55      261.37      5.18 o
  -3   1  20        6.54        6.20      1.84 o
  -2   1  20      159.09      144.63      3.97 o
  -1   1  20      200.38      201.46      4.61 o
   0   1  20      224.86      232.18      4.72 o
   1   1  20       12.96       15.10      2.10 o
   2   1  20       75.98       79.71      3.01 o
   3   1  20       21.65       28.69      2.59 o
   4   1  20       96.64      107.55      3.97 o
   5   1  20        0.01       -1.44      2.05 o
   6   1  20       37.14       35.72      2.69 o
   7   1  20        0.02       -2.32      2.83 o
   8   1  20       74.86       75.23      3.58 o
   9   1  20        4.28        3.76      2.33 o
  10   1  20       78.92       95.91      4.01 o
  11   1  20        2.78        4.12      2.55 o
  12   1  20        0.01       -2.82      2.82 o
  13   1  20       14.28       14.19      2.96 o
  14   1  20       62.11       80.41      6.97 o
  15   1  20        0.23        1.49      4.57 o
 -19   2  20        5.34        9.89      9.27 o
 -18   2  20        2.05        1.44      5.79 o
 -17   2  20        0.79       -0.63      3.75 o
 -16   2  20        3.75        5.50      3.26 o
 -15   2  20       13.25       13.59      3.65 o
 -14   2  20       21.41        9.58      3.38 o
 -13   2  20       67.67       57.14      4.60 o
 -12   2  20       97.00      109.96      5.45 o
 -11   2  20       55.36       76.16      4.80 o
 -10   2  20        1.00        1.71      2.92 o
  -9   2  20       37.83       33.89      3.65 o
  -8   2  20       38.63       35.64      3.63 o
  -7   2  20        0.10        0.58      2.04 o
  -6   2  20       56.76       63.61      3.14 o
  -5   2  20        6.19        2.03      1.86 o
  -4   2  20      114.63       97.59      3.46 o
  -3   2  20       25.43       25.88      2.26 o
  -2   2  20       29.39       25.89      2.35 o
  -1   2  20      185.72      162.65      4.31 o
   0   2  20       25.80       29.51      2.95 o
   1   2  20      228.18      238.06      6.97 o
   2   2  20        0.13       -1.81      1.81 o
   3   2  20      467.61      452.38      8.94 o
   4   2  20        0.25       -1.83      1.83 o
   5   2  20       30.70       27.37      2.86 o
   6   2  20      131.78      129.41      4.66 o
   7   2  20       53.23       52.36      3.69 o
   8   2  20        0.88        1.50      2.51 o
   9   2  20        8.20        6.87      2.28 o
  10   2  20        5.12        6.86      2.85 o
  11   2  20        0.00       -1.04      2.75 o
  12   2  20        0.49        0.64      4.01 o
  13   2  20        0.07       -0.48      4.26 o
  14   2  20        0.39       -2.52      5.19 o
  15   2  20       18.82       18.54      9.89 o
 -19   3  20        2.09       10.51      8.65 o
 -18   3  20        0.63        2.47      8.03 o
 -17   3  20        0.08       -2.99      5.63 o
 -16   3  20       15.43       20.06      4.07 o
 -15   3  20        7.94        8.24      3.57 o
 -14   3  20        2.71        2.49      3.06 o
 -13   3  20        3.74        4.17      3.19 o
 -12   3  20        9.54       11.97      3.45 o
 -11   3  20        0.09       -2.71      2.71 o
 -10   3  20       29.99       24.04      3.03 o
  -9   3  20      152.05      128.36      5.05 o
  -8   3  20      126.22      132.24      5.10 o
  -7   3  20       37.44       38.35      3.34 o
  -6   3  20      106.12      114.10      6.70 o
  -5   3  20       33.14       28.02      3.10 o
  -4   3  20      281.40      277.32      6.79 o
  -3   3  20      189.48      195.59      5.64 o
  -2   3  20       88.57       70.20      4.24 o
  -1   3  20        0.02       -2.15      2.15 o
   0   3  20       10.75       10.28      2.87 o
   1   3  20      306.23      291.06      6.89 o
   2   3  20       36.31       40.34      3.82 o
   3   3  20       79.79       68.84      4.33 o
   4   3  20        3.67        3.85      2.75 o
   5   3  20       52.20       57.31      4.33 o
   6   3  20       31.10       32.23      3.77 o
   7   3  20        4.55        6.68      2.87 o
   8   3  20        1.30        1.65      3.01 o
   9   3  20       40.30       42.48      3.85 o
  10   3  20       19.78       14.10      3.21 o
  11   3  20       36.48       35.47      4.40 o
  12   3  20        1.43       -1.18      3.17 o
  13   3  20        0.58       -1.44      4.61 o
  14   3  20        0.24        2.46      4.75 o
 -17   4  20       13.01       14.21      8.03 o
 -16   4  20       14.04        6.22      6.24 o
 -15   4  20        5.87        3.54      3.52 o
 -14   4  20       30.73       31.89      4.48 o
 -13   4  20        0.42        2.16      3.25 o
 -12   4  20       16.37       23.13      3.77 o
 -11   4  20        3.45        8.62      4.01 o
 -10   4  20        7.91        5.08      3.27 o
  -9   4  20       43.10       47.15      3.67 o
  -8   4  20        8.70        2.89      2.72 o
  -7   4  20       49.60       51.61      3.68 o
  -6   4  20       55.90       59.18      3.77 o
  -5   4  20        2.41        1.21      2.30 o
  -4   4  20       72.90       79.64      4.14 o
  -3   4  20      268.46      258.22      6.59 o
  -2   4  20       99.49      105.38      4.73 o
  -1   4  20       27.43       24.10      2.93 o
   0   4  20        1.76       -2.85      2.85 o
   1   4  20      293.58      267.74      7.52 o
   2   4  20        0.05       -0.31      2.41 o
   3   4  20       12.79       14.67      3.30 o
   4   4  20       42.98       35.51      3.71 o
   5   4  20       10.81        7.68      3.11 o
   6   4  20       34.94       42.32      4.12 o
   7   4  20        4.15        9.71      3.22 o
   8   4  20       10.27       11.37      3.42 o
   9   4  20        3.07        1.53      3.19 o
  10   4  20        0.23       -1.96      3.13 o
  11   4  20        9.08        9.23      3.82 o
  12   4  20        9.94       10.74      6.96 o
  13   4  20       35.89       43.00      6.87 o
 -16   5  20        5.58        3.71      8.03 o
 -15   5  20        0.03       -0.55      5.71 o
 -14   5  20       16.87        6.72      5.11 o
 -13   5  20       51.15       70.03      5.32 o
 -12   5  20       15.59       16.61      3.63 o
 -11   5  20       58.66       64.84      5.00 o
 -10   5  20        6.75        6.90      3.42 o
  -9   5  20        0.18       -2.92      2.95 o
  -8   5  20        0.01        2.58      2.62 o
  -7   5  20        6.24       -0.21      2.76 o
  -6   5  20       13.78        5.92      3.16 o
  -5   5  20       19.06       15.56      4.37 o
  -4   5  20        0.10       -3.21      3.21 o
  -3   5  20       48.88       55.11      5.00 o
  -2   5  20        6.51        6.31      3.53 o
  -1   5  20        6.53       14.67      3.79 o
   0   5  20        1.18        3.28      3.32 o
   1   5  20       34.80       25.07      4.45 o
   2   5  20       10.44       13.94      4.00 o
   3   5  20        0.83        4.68      3.61 o
   4   5  20        2.44       -0.94      3.61 o
   5   5  20        3.04        5.28      4.03 o
   6   5  20        0.07       -0.12      4.00 o
   7   5  20       18.06        9.80      4.56 o
   8   5  20        0.06       -0.83      4.04 o
   9   5  20        0.43        1.38      4.36 o
  10   5  20        1.87        0.93      6.49 o
  11   5  20       46.63       59.29      8.95 o
  12   5  20       16.69       13.49      4.42 o
 -14   6  20        3.79        4.38      4.65 o
 -13   6  20        0.90        5.40      4.61 o
 -12   6  20        3.36        3.05      4.52 o
 -11   6  20       26.92       34.21      9.56 o
 -10   6  20        0.01       -4.81      4.92 o
  -9   6  20       11.75       10.33      5.43 o
  -8   6  20        0.07       -0.46      3.90 o
  -7   6  20       30.36       36.30      5.00 o
  -6   6  20        4.11       11.13      3.55 o
  -5   6  20       74.72       87.60      6.06 o
  -4   6  20        0.04        1.99      3.44 o
  -3   6  20        0.57       -3.32      3.32 o
  -2   6  20      115.16      132.54      7.42 o
  -1   6  20        0.87        0.54      3.40 o
   0   6  20       61.39       78.02      6.09 o
   1   6  20        7.11        8.15      4.09 o
   2   6  20        6.30        6.12      4.24 o
   3   6  20       33.21       33.57      5.08 o
   4   6  20        5.60        1.05      3.97 o
   5   6  20        8.55       10.69      4.61 o
   6   6  20        0.08       -0.73      4.00 o
   7   6  20        0.91        1.78      4.45 o
   8   6  20        0.01        3.09      4.56 o
   9   6  20        1.67        3.66      6.07 o
  10   6  20        6.31       16.07      9.89 o
 -11   7  20       16.77       19.33      8.65 o
 -10   7  20       12.63       -0.60      6.06 o
  -9   7  20        4.72        2.88      5.79 o
  -8   7  20        0.69        8.03      8.65 o
  -7   7  20        1.79        6.18      8.03 o
  -6   7  20        1.37        1.24      7.42 o
  -5   7  20        0.45       -4.11      5.01 o
  -4   7  20        7.80       20.79      6.07 o
  -3   7  20       12.78        3.09      5.24 o
  -2   7  20       87.42      105.04      9.39 o
  -1   7  20        1.77        1.93      5.87 o
   0   7  20        0.86        0.49      5.45 o
   1   7  20       13.57       12.05      6.55 o
   2   7  20        3.86       -4.37      5.63 o
   3   7  20       27.09       41.13     11.43 o
   4   7  20        4.08        3.09      5.68 o
   5   7  20       14.44       12.98      6.99 o
   6   7  20        6.67        9.44      6.18 o
   7   7  20        2.74        9.27      6.51 o
  -6   8  20        0.13       -1.85      8.65 o
  -5   8  20        0.13       -8.03      8.03 o
  -4   8  20       39.16       58.09     12.36 o
  -3   8  20        2.82        5.60      6.33 o
  -2   8  20        0.69       -3.02      6.49 o
  -1   8  20       41.64       68.60     12.36 o
   0   8  20       38.46       35.23     11.12 o
   1   8  20       47.29       31.52     11.12 o
   2   8  20        1.35        4.33      9.27 o
 -17   0  21       43.95       42.50      5.06 o
 -15   0  21        3.96        5.79      3.36 o
 -13   0  21      208.72      228.43      8.02 o
 -11   0  21        0.01        1.81      3.11 o
  -9   0  21        5.28        2.63      5.94 o
  -7   0  21      175.39      185.50      8.13 o
  -5   0  21      801.43      809.18     25.44 o
  -3   0  21       35.69       30.91      3.61 o
  -1   0  21      137.31      133.04      5.78 o
   1   0  21       25.92       22.68      3.25 o
   3   0  21        2.47        1.17      2.33 o
   5   0  21     1023.61     1030.25     16.28 o
   7   0  21        7.05        2.97      2.71 o
   9   0  21        4.77        5.30      4.00 o
  11   0  21        6.46       11.18      4.94 o
  13   0  21       50.40       68.95      6.83 o
 -18   1  21        4.10        0.45      3.55 o
 -17   1  21        5.44        2.49      3.51 o
 -16   1  21        6.09        6.97      3.56 o
 -15   1  21       83.13       84.37      5.31 o
 -14   1  21        0.00       -0.19      2.40 o
 -13   1  21      154.40      155.68      5.32 o
 -12   1  21        6.48        5.77      2.54 o
 -11   1  21      248.88      260.27      5.83 o
 -10   1  21      104.41      101.04      3.82 o
  -9   1  21       82.34       84.05      3.45 o
  -8   1  21       87.62       82.59      3.34 o
  -7   1  21        7.94        4.92      2.49 o
  -6   1  21        0.05        0.62      1.83 o
  -5   1  21      101.80      100.35      3.59 o
  -4   1  21       31.01       27.19      2.53 o
  -3   1  21       45.28       37.03      2.51 o
  -2   1  21      587.77      562.69      8.82 o
  -1   1  21        4.59        3.19      1.92 o
   0   1  21       11.72        7.63      1.90 o
   1   1  21      640.34      592.07      9.10 o
   2   1  21     1136.54     1096.42     13.87 o
   3   1  21       36.80       31.71      2.77 o
   4   1  21      248.35      247.99      6.56 o
   5   1  21       56.37       42.96      3.00 o
   6   1  21       44.78       49.51      3.37 o
   7   1  21      100.70      110.79      4.25 o
   8   1  21        5.60        6.72      2.40 o
   9   1  21      102.15      102.20      4.20 o
  10   1  21        0.63        3.32      2.32 o
  11   1  21        5.37        7.47      2.71 o
  12   1  21        0.01       -0.24      3.03 o
  13   1  21        5.43        4.91      4.21 o
  14   1  21        0.91       -2.65      9.58 o
  15   1  21        2.30        0.88      6.18 o
 -18   2  21        0.81       -2.47      8.65 o
 -17   2  21        0.73       -4.60      5.79 o
 -16   2  21       70.53       71.28      5.34 o
 -15   2  21        1.65        4.14      3.34 o
 -14   2  21       13.78       12.14      3.25 o
 -13   2  21        2.25       -2.81      3.93 o
 -12   2  21       82.24       86.38      5.19 o
 -11   2  21       20.96       18.58      4.01 o
 -10   2  21       15.42       15.72      3.42 o
  -9   2  21       13.03        9.69      3.19 o
  -8   2  21      275.51      305.36     11.60 o
  -7   2  21        9.16        3.60      2.71 o
  -6   2  21       35.05       39.30      3.79 o
  -5   2  21      135.18      129.88      4.08 o
  -4   2  21       17.70       19.24      2.48 o
  -3   2  21       10.16        5.94      2.00 o
  -2   2  21      164.55      157.79      4.41 o
  -1   2  21        2.39       -0.86      1.86 o
   0   2  21      976.48      952.39     12.33 o
   1   2  21       22.58       20.13      3.08 o
   2   2  21      311.75      317.83      6.28 o
   3   2  21        4.37        3.72      2.08 o
   4   2  21      242.88      235.15      6.03 o
   5   2  21      126.50      135.30      5.08 o
   6   2  21        0.39       -2.13      2.13 o
   7   2  21        9.46       13.74      2.41 o
   8   2  21        4.35        3.85      2.17 o
   9   2  21       11.20       12.81      3.11 o
  10   2  21        2.32        2.15      2.80 o
  11   2  21        1.05       -2.79      2.79 o
  12   2  21       17.16       23.04      4.70 o
  13   2  21       29.26       23.99      6.33 o
  14   2  21        0.10        4.33      8.65 o
 -18   3  21        0.00        2.47      8.65 o
 -17   3  21       18.31       16.14     11.74 o
 -16   3  21        4.21        5.14      6.06 o
 -15   3  21        9.73        6.51      3.65 o
 -14   3  21        4.74       10.18      3.38 o
 -13   3  21        7.78        9.43      3.33 o
 -12   3  21       15.78       17.46      3.69 o
 -11   3  21      141.42      136.86      6.13 o
 -10   3  21        7.46        5.06      3.84 o
  -9   3  21       14.65       11.50      3.00 o
  -8   3  21        0.09       -0.77      2.42 o
  -7   3  21        0.46        2.15      3.06 o
  -6   3  21       13.40       14.01      2.79 o
  -5   3  21       73.72       68.42      3.90 o
  -4   3  21       38.90       39.79      3.33 o
  -3   3  21       34.57       38.02      3.29 o
  -2   3  21       92.43       75.27      4.34 o
  -1   3  21        0.85       -2.19      2.19 o
   0   3  21      198.31      179.29      6.31 o
   1   3  21        5.75        5.59      2.47 o
   2   3  21      279.27      260.82      7.58 o
   3   3  21       31.54       29.02      3.70 o
   4   3  21        0.95        4.29      3.67 o
   5   3  21       23.27       32.99      5.33 o
   6   3  21       61.71       64.70      4.56 o
   7   3  21       64.49       81.08      6.69 o
   8   3  21       21.50       22.72      3.77 o
   9   3  21        5.86        4.16      2.87 o
  10   3  21       23.28       30.90      5.25 o
  11   3  21        5.25        4.02      3.64 o
  12   3  21       14.03       18.75      4.70 o
  13   3  21        0.94        3.52      5.06 o
  14   3  21        0.52       21.01     10.51 o
 -17   4  21        1.73       14.21      8.03 o
 -16   4  21        0.94        9.15      6.17 o
 -15   4  21       20.57       29.23      7.28 o
 -14   4  21        3.84        2.85      3.65 o
 -13   4  21       15.96       20.74      6.43 o
 -12   4  21        8.59        1.76      3.27 o
 -11   4  21       37.79       38.23      4.19 o
 -10   4  21       10.25       12.62      5.08 o
  -9   4  21       57.21       61.74      4.10 o
  -8   4  21      121.23      131.70      5.26 o
  -7   4  21        5.66        8.08      2.73 o
  -6   4  21       22.97       20.76      3.07 o
  -5   4  21       17.27        9.51      2.75 o
  -4   4  21        0.06        0.75      2.27 o
  -3   4  21       12.53        7.13      2.61 o
  -2   4  21       45.93       38.71      3.33 o
  -1   4  21        8.83       10.44      2.93 o
   0   4  21       57.04       56.79      4.12 o
   1   4  21       56.09       68.21      4.49 o
   2   4  21       64.46       48.00      3.93 o
   3   4  21        0.83       -2.53      2.68 o
   4   4  21       35.60       48.12      4.19 o
   5   4  21       38.59       45.33      4.25 o
   6   4  21        5.08        1.87      3.06 o
   7   4  21       10.15        3.55      3.66 o
   8   4  21        0.38        0.45      3.25 o
   9   4  21       39.79       52.73      4.85 o
  10   4  21        0.31       -0.57      3.43 o
  11   4  21        3.02        1.57      4.26 o
  12   4  21        4.62        3.91      6.36 o
  13   4  21       12.22       10.40      5.82 o
 -15   5  21        2.22        2.47      7.42 o
 -14   5  21       11.20       12.65      4.57 o
 -13   5  21        0.26        1.20      3.45 o
 -12   5  21        0.12       -4.70      5.08 o
 -11   5  21        8.32       14.29      3.61 o
 -10   5  21       22.07       25.74      5.17 o
  -9   5  21        1.41       -2.60      3.16 o
  -8   5  21        0.17        4.19      2.70 o
  -7   5  21       32.91       35.84      3.48 o
  -6   5  21       11.76       12.15      3.38 o
  -5   5  21       11.24        4.73      3.22 o
  -4   5  21        2.33        1.41      3.57 o
  -3   5  21        0.00        8.00      3.53 o
  -2   5  21        6.32        8.15      3.79 o
  -1   5  21        0.03        3.79      3.68 o
   0   5  21        3.49       -0.85      3.44 o
   1   5  21        8.39       -0.47      3.17 o
   2   5  21        3.92        7.33      4.49 o
   3   5  21       28.18       25.00      6.18 o
   4   5  21       20.39       24.17      5.84 o
   5   5  21        6.62        3.91      4.15 o
   6   5  21        0.44       -3.84      4.05 o
   7   5  21       58.27       51.44      6.16 o
   8   5  21       23.57       26.16     13.64 o
   9   5  21        3.86        7.11      6.12 o
  10   5  21       29.43       49.95      8.71 o
  11   5  21       19.78       23.75      8.53 o
 -13   6  21        1.88        2.19      5.80 o
 -12   6  21       25.36       37.19      5.76 o
 -11   6  21        4.09        0.76      4.52 o
 -10   6  21       17.41       17.18      4.84 o
  -9   6  21       20.40       15.44      4.77 o
  -8   6  21       16.33       14.83      4.61 o
  -7   6  21        0.01        3.78      3.97 o
  -6   6  21        0.72       -3.27      3.27 o
  -5   6  21       10.92       11.87      6.59 o
  -4   6  21        1.01       -3.64      3.64 o
  -3   6  21        2.42        6.41      4.00 o
  -2   6  21       13.63       12.76      4.25 o
  -1   6  21       47.19       58.33      5.73 o
   0   6  21       15.74       14.44      4.36 o
   1   6  21       16.73       13.15      4.42 o
   2   6  21        0.22       -1.24      3.64 o
   3   6  21       28.75       38.30      5.36 o
   4   6  21       13.88       14.69      4.70 o
   5   6  21        0.00       -3.79      3.79 o
   6   6  21       12.50        4.61      4.63 o
   7   6  21        0.00       -1.66      4.25 o
   8   6  21        2.76        6.80      9.89 o
   9   6  21        5.48        8.65      9.89 o
 -10   7  21       14.35       14.00     12.67 o
  -9   7  21        8.31        9.27      8.03 o
  -8   7  21        3.50       -7.42      7.42 o
  -7   7  21        0.10       -3.71      8.03 o
  -6   7  21        5.78       11.12      8.65 o
  -5   7  21        3.77        2.16      5.24 o
  -4   7  21       16.13       20.52      6.33 o
  -3   7  21       20.01       19.78      6.12 o
  -2   7  21        8.57       17.00      6.55 o
  -1   7  21        0.08        1.60      5.19 o
   0   7  21        0.48        8.67      6.07 o
   1   7  21       27.64       28.84     15.76 o
   2   7  21        1.04        2.47      6.12 o
   3   7  21        8.76       12.05      6.55 o
   4   7  21       12.14        8.03      9.89 o
   5   7  21        7.24        3.99      6.07 o
   6   7  21        1.77        1.24      9.27 o
 -18   0  22       11.71       -1.24      9.89 o
 -16   0  22        0.79        0.39      3.36 o
 -14   0  22       38.39       43.79      4.33 o
 -12   0  22       79.27       78.66      5.26 o
 -10   0  22       15.63       15.33      3.82 o
  -8   0  22       29.80       30.14      6.67 o
  -6   0  22      143.32      126.36      5.86 o
  -4   0  22       90.25      107.27      5.50 o
  -2   0  22      218.41      226.14      7.38 o
   0   0  22      125.36      109.18      5.29 o
   2   0  22       41.25       46.61      4.29 o
   4   0  22       23.46       24.78      3.39 o
   6   0  22      173.74      184.15      6.29 o
   8   0  22        0.43       -1.31      4.33 o
  10   0  22        7.07       12.47      4.57 o
  12   0  22      125.73      151.34      9.21 o
  14   0  22        6.21       10.51      8.03 o
 -18   1  22        0.87        9.27      9.89 o
 -17   1  22        1.61        0.88      3.59 o
 -16   1  22       14.51       10.97      3.74 o
 -15   1  22        1.06        1.87      3.29 o
 -14   1  22        0.38       -2.73      3.02 o
 -13   1  22        2.09        2.35      2.52 o
 -12   1  22       64.66       61.00      3.69 o
 -11   1  22       12.03        8.64      2.59 o
 -10   1  22       60.26       58.65      4.58 o
  -9   1  22       31.66       35.81      3.83 o
  -8   1  22       14.11        8.10      2.47 o
  -7   1  22        3.35       -1.71      2.26 o
  -6   1  22      328.16      338.10      6.40 o
  -5   1  22      137.27      129.14      3.98 o
  -4   1  22        6.93        7.46      2.09 o
  -3   1  22       74.50       79.20      4.44 o
  -2   1  22       16.05       20.17      2.64 o
  -1   1  22       72.07       61.39      3.81 o
   0   1  22      115.65      118.31      4.23 o
   1   1  22       57.94       64.48      3.35 o
   2   1  22       91.51      111.35      4.06 o
   3   1  22       19.30       16.62      2.49 o
   4   1  22      304.59      321.37      6.57 o
   5   1  22       17.38       16.29      2.42 o
   6   1  22       89.46       81.46      3.74 o
   7   1  22       56.78       59.42      3.42 o
   8   1  22        9.61        7.50      2.48 o
   9   1  22       15.45       13.60      2.52 o
  10   1  22        9.27        8.94      2.83 o
  11   1  22        0.56        2.88      2.62 o
  12   1  22       49.23       60.21     10.20 o
  13   1  22        1.70        1.83      4.68 o
  14   1  22       22.08       25.76      5.71 o
 -18   2  22        1.00       -8.03      8.03 o
 -17   2  22        0.08       -6.07      6.07 o
 -16   2  22        0.57        4.02      6.12 o
 -15   2  22        0.35        1.92      3.22 o
 -14   2  22        0.00        1.93      3.36 o
 -13   2  22       55.76       62.95      4.93 o
 -12   2  22        1.09       -1.29      3.09 o
 -11   2  22        8.64       -0.19      3.42 o
 -10   2  22        0.56       -0.45      2.95 o
  -9   2  22       56.93       60.58      4.51 o
  -8   2  22        2.40        4.71      3.09 o
  -7   2  22        1.61       -1.67      2.42 o
  -6   2  22       76.88       92.95      5.72 o
  -5   2  22      100.42       99.91      3.75 o
  -4   2  22        5.77        3.11      1.97 o
  -3   2  22       27.22       22.78      2.45 o
  -2   2  22        5.28        3.23      2.03 o
  -1   2  22       88.31       80.43      3.53 o
   0   2  22        0.63        9.90      2.15 o
   1   2  22       11.19       20.22      2.39 o
   2   2  22      107.34      119.62      4.15 o
   3   2  22       91.46       85.98      4.04 o
   4   2  22       51.46       51.25      3.40 o
   5   2  22       79.12       83.05      4.00 o
   6   2  22       74.13       77.39      4.03 o
   7   2  22        1.48        3.55      2.83 o
   8   2  22        2.00        2.11      2.93 o
   9   2  22       48.37       56.14      4.25 o
  10   2  22       14.92       17.32      3.38 o
  11   2  22        2.75       -1.25      2.96 o
  12   2  22      101.57      120.77      9.58 o
  13   2  22       50.57       63.73      9.89 o
  14   2  22        0.16        3.71      8.65 o
 -17   3  22        4.60        4.33      8.03 o
 -16   3  22        1.50        7.17      6.51 o
 -15   3  22        2.00       -4.42      5.89 o
 -14   3  22        0.86        1.58      3.33 o
 -13   3  22        3.99        0.93      3.27 o
 -12   3  22       90.56      103.29      5.59 o
 -11   3  22       11.90       12.36      3.49 o
 -10   3  22       40.73       41.08      3.81 o
  -9   3  22       17.61       22.19      3.78 o
  -8   3  22       17.20       18.77      3.08 o
  -7   3  22        0.01        0.26      2.44 o
  -6   3  22      139.74      153.82      5.60 o
  -5   3  22        0.05       -2.17      3.25 o
  -4   3  22       17.49       13.10      2.80 o
  -3   3  22       12.42       11.00      2.80 o
  -2   3  22        4.81       10.03      2.83 o
  -1   3  22      111.78       98.25      4.41 o
   0   3  22        8.11        7.54      2.62 o
   1   3  22      125.16      113.04      5.46 o
   2   3  22       49.31       49.82      4.19 o
   3   3  22        1.83       -2.95      3.21 o
   4   3  22        6.61        7.21      3.07 o
   5   3  22        4.56        0.62      2.92 o
   6   3  22        0.02        0.85      2.98 o
   7   3  22       16.17       17.19      3.70 o
   8   3  22       14.85       15.51      3.78 o
   9   3  22        0.08       -2.31      2.94 o
  10   3  22       69.90       70.11      4.83 o
  11   3  22       10.34        9.63      4.39 o
  12   3  22        9.50       31.07      7.43 o
  13   3  22        0.05        6.80      9.27 o
 -16   4  22        8.32       -4.94      6.80 o
 -15   4  22       18.60       16.72      7.28 o
 -14   4  22       22.13       21.88      5.07 o
 -13   4  22       19.71       24.91      5.62 o
 -12   4  22       14.93       12.99      3.79 o
 -11   4  22       59.17       53.30      4.65 o
 -10   4  22        0.72        2.81      3.23 o
  -9   4  22        0.14       -2.68      2.68 o
  -8   4  22       24.82       17.06      3.06 o
  -7   4  22       38.26       33.98      3.53 o
  -6   4  22       11.02       14.75      3.01 o
  -5   4  22       14.43        8.31      2.83 o
  -4   4  22       24.29       17.62      2.97 o
  -3   4  22        7.77        7.77      2.68 o
  -2   4  22        3.92        8.71      2.68 o
  -1   4  22      138.21      118.51      5.61 o
   0   4  22       44.42       45.45      4.19 o
   1   4  22        6.63       10.49      4.64 o
   2   4  22        0.37       -1.79      2.82 o
   3   4  22       28.17       17.80      5.98 o
   4   4  22      110.48      112.03      5.84 o
   5   4  22        2.83        3.88      3.13 o
   6   4  22       42.55       45.10      4.42 o
   7   4  22       12.62       15.28      4.73 o
   8   4  22        1.11        5.91      3.45 o
   9   4  22        7.81       12.74      4.70 o
  10   4  22        1.29        3.27      4.56 o
  11   4  22        4.32        2.32      6.33 o
  12   4  22       13.36       23.48      7.83 o
 -15   5  22       11.54       10.51      8.65 o
 -14   5  22        0.02       -1.77      5.93 o
 -13   5  22        3.77        3.78      4.39 o
 -12   5  22        3.80        6.34      5.26 o
 -11   5  22        3.60        5.60      4.11 o
 -10   5  22        5.39        3.32      3.30 o
  -9   5  22        3.67        3.25      3.19 o
  -8   5  22        2.02       -2.65      2.65 o
  -7   5  22       20.58       28.59      3.72 o
  -6   5  22       20.82       14.48      3.12 o
  -5   5  22        0.00       -2.33      2.87 o
  -4   5  22       17.03       21.47      4.25 o
  -3   5  22       49.17       44.69      5.00 o
  -2   5  22        1.90        4.23      3.53 o
  -1   5  22       23.54       14.03      4.09 o
   0   5  22        0.00       -3.25      3.25 o
   1   5  22        9.90       12.75      4.36 o
   2   5  22       34.23       32.27      5.00 o
   3   5  22       13.97       21.15      4.75 o
   4   5  22       16.53       16.09      6.12 o
   5   5  22        0.54        2.80      4.74 o
   6   5  22        1.37        0.29      4.45 o
   7   5  22       21.20       16.47      6.75 o
   8   5  22        6.30       11.22      6.76 o
   9   5  22        0.32        0.68      8.34 o
  10   5  22       23.63       30.49     18.23 o
 -12   6  22        0.95       -5.60      5.60 o
 -11   6  22        9.57       10.94      6.60 o
 -10   6  22        0.11       -2.72      4.09 o
  -9   6  22        0.02       -3.62      5.95 o
  -8   6  22        7.10        9.99      6.09 o
  -7   6  22        0.27        1.32      4.64 o
  -6   6  22        1.42        1.04      3.79 o
  -5   6  22       31.79       28.97      5.06 o
  -4   6  22       27.89       41.89      5.36 o
  -3   6  22        0.09       -2.11      3.79 o
  -2   6  22        0.23       -3.78      3.78 o
  -1   6  22        1.64       -3.89      3.89 o
   0   6  22        0.20        0.11      3.89 o
   1   6  22       17.17       16.82      9.06 o
   2   6  22        8.75        6.62      4.45 o
   3   6  22        0.01        0.44      4.09 o
   4   6  22        0.00       -3.52      4.12 o
   5   6  22        0.09        0.34      4.09 o
   6   6  22        0.48        1.63      6.07 o
   7   6  22        0.75       -1.24      9.27 o
   8   6  22        4.50       -8.65      8.65 o
  -9   7  22       18.59       19.16      9.27 o
  -8   7  22        2.26       -6.18      6.80 o
  -7   7  22        0.11        2.47      8.65 o
  -6   7  22       14.67        1.85      8.03 o
  -5   7  22        0.22       -4.75      4.75 o
  -4   7  22        1.62        2.74      5.01 o
  -3   7  22       41.07       57.78     13.60 o
  -2   7  22       39.31       55.44      8.08 o
  -1   7  22        5.09       12.48      7.42 o
   0   7  22        3.83       15.14      6.55 o
   1   7  22        1.31       -6.18      8.03 o
   2   7  22        3.40       17.30     10.51 o
   3   7  22       18.48       18.32      7.11 o
   4   7  22        0.07       -3.71      8.65 o
 -17   0  23       27.20       24.43      5.71 o
 -15   0  23        0.21       -0.75      4.84 o
 -13   0  23       20.25       18.74      3.73 o
 -11   0  23       37.55       29.85      4.15 o
  -9   0  23       21.10       29.49      4.85 o
  -7   0  23      249.83      262.45     10.59 o
  -5   0  23       20.19       12.52      3.31 o
  -3   0  23       57.95       49.84      4.28 o
  -1   0  23        1.83        7.46      3.04 o
   1   0  23      266.51      272.59     10.91 o
   3   0  23       70.13       64.53      5.08 o
   5   0  23       28.69       30.60      3.57 o
   7   0  23      105.97      107.79      7.72 o
   9   0  23        0.03       -2.08      4.00 o
  11   0  23        7.46        8.30      4.90 o
  13   0  23        1.47       -7.42      7.42 o
 -17   1  23        6.48        9.27      9.27 o
 -16   1  23       49.07       60.00      5.26 o
 -15   1  23       11.48       13.02      3.74 o
 -14   1  23       12.00       12.81      3.71 o
 -13   1  23        5.64       12.03      3.34 o
 -12   1  23        2.46        2.52      2.71 o
 -11   1  23       12.80       10.80      2.75 o
 -10   1  23      107.76      130.98      4.99 o
  -9   1  23        0.39        1.71      2.52 o
  -8   1  23       22.10       28.63      3.15 o
  -7   1  23      125.08      133.67      4.86 o
  -6   1  23       41.90       52.46      3.43 o
  -5   1  23       30.99       21.02      2.79 o
  -4   1  23        6.56        4.79      2.34 o
  -3   1  23        0.00        1.18      2.34 o
  -2   1  23      386.38      388.84      7.80 o
  -1   1  23       14.60        9.48      2.45 o
   0   1  23        8.84        6.72      2.20 o
   1   1  23       11.90       11.16      2.41 o
   2   1  23       17.00       10.24      2.40 o
   3   1  23      214.26      217.39      5.60 o
   4   1  23        0.29       -0.88      1.99 o
   5   1  23        2.79       -0.45      2.10 o
   6   1  23        1.81        1.98      2.29 o
   7   1  23        2.26        1.97      2.32 o
   8   1  23        3.35        3.41      2.32 o
   9   1  23       15.94       14.35      3.05 o
  10   1  23        0.17       -0.96      2.65 o
  11   1  23       77.96      111.33      6.89 o
  12   1  23        2.67        8.34      5.68 o
  13   1  23        0.15       -4.21      4.21 o
 -17   2  23        4.96        1.24      8.03 o
 -16   2  23       39.40       46.23      8.71 o
 -15   2  23       36.27       38.72      5.86 o
 -14   2  23       34.16       52.36      6.15 o
 -13   2  23       11.15       12.68      3.65 o
 -12   2  23       14.54       14.72      3.66 o
 -11   2  23        0.05       -2.11      3.19 o
 -10   2  23       22.14       17.38      3.56 o
  -9   2  23      130.57      132.29      5.92 o
  -8   2  23        4.16        1.91      3.02 o
  -7   2  23      275.31      283.50      7.40 o
  -6   2  23       56.65       60.13      4.00 o
  -5   2  23        1.61        1.93      2.61 o
  -4   2  23      259.48      227.34      5.50 o
  -3   2  23       55.25       44.17      2.88 o
  -2   2  23       26.78       21.55      2.67 o
  -1   2  23       81.48       91.02      3.83 o
   0   2  23      464.75      446.24      7.86 o
   1   2  23       13.53       19.59      2.60 o
   2   2  23        4.82        2.40      2.08 o
   3   2  23      129.36      135.51      4.77 o
   4   2  23       14.89       10.76      3.98 o
   5   2  23       42.40       34.74      3.18 o
   6   2  23       22.10       22.94      4.10 o
   7   2  23        5.91        3.95      2.87 o
   8   2  23       18.13       23.81      3.62 o
   9   2  23        2.07        5.20      3.15 o
  10   2  23        1.48        0.55      3.18 o
  11   2  23        0.22        5.21      4.51 o
  12   2  23       16.04       12.36     12.36 o
  13   2  23        0.00       -8.03      8.03 o
 -16   3  23       12.86       12.36      8.65 o
 -15   3  23       31.18       38.86      7.83 o
 -14   3  23       21.11       30.93      5.17 o
 -13   3  23        0.10        1.75      3.27 o
 -12   3  23       14.35       14.54      3.71 o
 -11   3  23       15.88       21.67      3.93 o
 -10   3  23       32.07       30.92      3.56 o
  -9   3  23       12.17       10.25      3.03 o
  -8   3  23        2.68        1.26      2.68 o
  -7   3  23        3.28        6.24      2.89 o
  -6   3  23        3.60        9.92      2.80 o
  -5   3  23        6.92        4.95      3.71 o
  -4   3  23       12.71       11.84      2.89 o
  -3   3  23        0.54        0.41      2.50 o
  -2   3  23       99.01       80.23      4.25 o
  -1   3  23       59.45       58.28      3.88 o
   0   3  23       21.23       16.93      3.38 o
   1   3  23        5.25        7.20      3.00 o
   2   3  23        0.54        2.81      2.82 o
   3   3  23       37.07       46.47      6.46 o
   4   3  23       13.89        7.70      3.13 o
   5   3  23       45.39       37.61      4.17 o
   6   3  23       33.68       28.50      3.92 o
   7   3  23       46.07       48.92      6.00 o
   8   3  23       29.71       28.28      3.89 o
   9   3  23        5.83       10.88      3.50 o
  10   3  23        0.39        1.82      4.61 o
  11   3  23       26.81       35.20      7.64 o
  12   3  23        1.57       -1.10      6.80 o
 -15   4  23        0.15        2.47      8.03 o
 -14   4  23        7.73        4.90      6.51 o
 -13   4  23        4.13        2.39      4.28 o
 -12   4  23       29.65       25.74      4.29 o
 -11   4  23       16.97       13.56      4.64 o
 -10   4  23       40.07       38.17      4.44 o
  -9   4  23       25.21       30.55      3.61 o
  -8   4  23        1.69        1.32      2.83 o
  -7   4  23       47.53       46.49      3.86 o
  -6   4  23        0.53       -2.00      3.08 o
  -5   4  23        5.24        2.83      2.78 o
  -4   4  23       40.90       32.90      4.22 o
  -3   4  23       41.66       43.90      3.73 o
  -2   4  23       11.36       20.05      3.47 o
  -1   4  23        6.55        6.91      3.36 o
   0   4  23        2.67        3.81      2.89 o
   1   4  23       42.67       37.98      4.01 o
   2   4  23        0.30        2.53      3.04 o
   3   4  23        2.04        0.29      3.00 o
   4   4  23       10.07       11.13      3.43 o
   5   4  23       55.22       59.50      4.83 o
   6   4  23        7.18        6.53      3.45 o
   7   4  23        8.12        5.61      3.47 o
   8   4  23       44.71       63.35      7.65 o
   9   4  23        6.60        4.65      4.88 o
  10   4  23       17.73       26.64      7.83 o
  11   4  23       15.83       21.22      7.64 o
 -13   5  23        3.42        6.00      6.18 o
 -12   5  23        1.01       -0.24      4.28 o
 -11   5  23        2.90        4.02      3.44 o
 -10   5  23        3.29        0.75      3.55 o
  -9   5  23        1.22        4.14      3.27 o
  -8   5  23        8.13        7.91      3.21 o
  -7   5  23        5.21        9.87      4.32 o
  -6   5  23        1.96        3.23      2.92 o
  -5   5  23        4.86        7.13      3.16 o
  -4   5  23       18.48       15.64      7.39 o
  -3   5  23        0.53        3.20      3.76 o
  -2   5  23        7.60        4.16      3.89 o
  -1   5  23       18.01       22.29      5.24 o
   0   5  23        0.88        1.93      3.53 o
   1   5  23       21.91       28.16      4.97 o
   2   5  23       12.91       19.14      4.80 o
   3   5  23       16.83       17.60      5.02 o
   4   5  23       20.41       19.58      5.87 o
   5   5  23       44.53       55.88      6.25 o
   6   5  23        0.01       -2.99      5.45 o
   7   5  23       24.10       37.40     13.60 o
   8   5  23        6.13       10.79      6.76 o
   9   5  23        6.08       10.44     10.51 o
 -11   6  23        3.98        3.11      6.07 o
 -10   6  23        3.79        2.34      6.07 o
  -9   6  23        0.91       -4.94      5.68 o
  -8   6  23        1.80        1.24      4.81 o
  -7   6  23        3.05        5.02      5.01 o
  -6   6  23       28.38       22.51      4.89 o
  -5   6  23       77.50       85.55      6.70 o
  -4   6  23        7.42        7.95      4.36 o
  -3   6  23       10.24        8.71      4.36 o
  -2   6  23        0.25        2.94      3.97 o
  -1   6  23       43.86       64.21      9.74 o
   0   6  23       12.59       18.11      4.97 o
   1   6  23       23.40       29.59      5.53 o
   2   6  23        1.77        3.99      4.45 o
   3   6  23        0.30        2.61      4.36 o
   4   6  23        0.02        4.26      6.07 o
   5   6  23       45.53       55.00     12.98 o
   6   6  23        1.48        6.18      9.27 o
  -5   7  23        5.65        6.80      8.03 o
  -4   7  23        6.25        6.18      8.03 o
  -3   7  23        9.70        7.42      8.65 o
  -2   7  23        1.09        4.33      8.03 o
  -1   7  23        1.91       -7.42      7.42 o
   0   7  23        0.66        3.71      8.65 o
   1   7  23       68.64       75.66     14.83 o
   2   7  23        3.27        0.62      9.89 o
 -16   0  24        2.73        8.60      4.68 o
 -14   0  24        1.50       -3.16      3.16 o
 -12   0  24        0.88       -0.08      3.10 o
 -10   0  24       28.56       38.36      4.23 o
  -8   0  24       34.60       26.15      3.79 o
  -6   0  24       98.27       93.22      5.56 o
  -4   0  24      246.65      264.09      8.38 o
  -2   0  24       75.99       78.97      5.00 o
   0   0  24       16.85       10.34      3.25 o
   2   0  24       26.86       18.92      3.15 o
   4   0  24        5.03        2.71      2.69 o
   6   0  24        0.61       -1.37      3.17 o
   8   0  24       19.22       26.75      5.24 o
  10   0  24        7.86        2.72      4.57 o
  12   0  24       24.11       25.34      9.89 o
 -16   1  24        1.76        5.54      4.96 o
 -15   1  24        0.04       -1.54      3.84 o
 -14   1  24       45.49       59.63      4.97 o
 -13   1  24       20.06       24.97      3.84 o
 -12   1  24        0.25       -2.49      3.02 o
 -11   1  24        3.03        4.34      2.65 o
 -10   1  24        3.66        1.92      2.96 o
  -9   1  24       33.91       36.86      3.26 o
  -8   1  24        6.55       -1.69      2.83 o
  -7   1  24      159.76      177.12      5.51 o
  -6   1  24        1.32        4.02      2.52 o
  -5   1  24        0.20       -2.17      3.00 o
  -4   1  24      469.56      470.91      8.88 o
  -3   1  24       79.64       76.70      3.89 o
  -2   1  24      176.85      192.40      5.35 o
  -1   1  24       55.30       55.39      4.61 o
   0   1  24        9.16        7.71      2.29 o
   1   1  24        7.21        3.78      2.23 o
   2   1  24        3.22        2.68      3.52 o
   3   1  24        6.07        8.52      2.26 o
   4   1  24        6.96        1.29      2.31 o
   5   1  24       21.69       24.35      2.87 o
   6   1  24       43.97       49.43      3.41 o
   7   1  24        7.37        4.22      2.42 o
   8   1  24       37.46       45.54      3.41 o
   9   1  24        0.98        1.24      2.81 o
  10   1  24       88.34      105.51      6.67 o
  11   1  24       13.34       14.04      4.33 o
  12   1  24       12.35        8.50      4.18 o
 -16   2  24        3.30       18.54      9.89 o
 -15   2  24        6.01       14.25      6.68 o
 -14   2  24        2.67        0.34      4.25 o
 -13   2  24        5.13        6.86      3.55 o
 -12   2  24       35.08       33.82      4.25 o
 -11   2  24        5.68       -0.37      3.21 o
 -10   2  24       50.69       56.92      4.69 o
  -9   2  24       59.65       62.95      6.05 o
  -8   2  24        0.69        2.07      2.83 o
  -7   2  24       17.49       20.74      4.98 o
  -6   2  24        5.10        6.39      2.80 o
  -5   2  24        8.19        5.76      2.89 o
  -4   2  24        8.66        5.82      3.13 o
  -3   2  24       45.80       41.05      3.57 o
  -2   2  24        3.68        3.11      2.64 o
  -1   2  24        7.67        7.23      2.22 o
   0   2  24        4.68       10.98      2.74 o
   1   2  24        4.25        1.82      2.05 o
   2   2  24       33.05       39.58      3.07 o
   3   2  24        0.36        2.04      3.00 o
   4   2  24       23.51       32.21      3.87 o
   5   2  24       30.79       27.57      3.87 o
   6   2  24       18.26       26.41      3.89 o
   7   2  24        1.75       -1.93      2.86 o
   8   2  24      120.40      141.24      6.08 o
   9   2  24        9.94       12.49      3.54 o
  10   2  24       18.88       18.71      5.26 o
  11   2  24        0.00       -1.68      4.70 o
  12   2  24       28.87       27.81     11.12 o
 -15   3  24        6.77        4.33      8.03 o
 -14   3  24       14.16       13.66      7.73 o
 -13   3  24        6.43       12.55      6.33 o
 -12   3  24        0.07        0.97      3.29 o
 -11   3  24        0.56       -0.71      3.11 o
 -10   3  24        4.04       -0.47      2.87 o
  -9   3  24        4.10        6.69      3.05 o
  -8   3  24        0.23       -0.22      2.80 o
  -7   3  24       48.81       47.06      3.90 o
  -6   3  24        7.84        5.42      2.87 o
  -5   3  24       11.75        7.66      3.30 o
  -4   3  24        0.27       -2.41      2.41 o
  -3   3  24       30.38       29.93      3.36 o
  -2   3  24       11.98       14.61      3.01 o
  -1   3  24       12.65        8.81      2.80 o
   0   3  24       72.96       69.37      4.71 o
   1   3  24       47.85       39.78      4.12 o
   2   3  24       63.71       63.07      6.78 o
   3   3  24        1.82       -2.58      2.87 o
   4   3  24       80.25       84.63      5.25 o
   5   3  24       19.01       26.00      3.95 o
   6   3  24       83.08       86.91      5.71 o
   7   3  24        0.05        3.05      3.49 o
   8   3  24        2.48        6.05      3.43 o
   9   3  24       17.22       15.01      5.58 o
  10   3  24      141.39      197.66     18.23 o
  11   3  24       19.43       22.04     10.20 o
 -14   4  24       10.03       14.21      8.65 o
 -13   4  24        0.37       -5.38      5.89 o
 -12   4  24        1.06       -1.24      6.07 o
 -11   4  24       54.87       58.72      5.23 o
 -10   4  24        0.23        4.12      3.51 o
  -9   4  24        4.56        1.93      2.93 o
  -8   4  24       33.32       43.10      4.06 o
  -7   4  24      128.05      137.60      5.83 o
  -6   4  24       99.90      132.65      5.65 o
  -5   4  24       72.51       77.69      4.61 o
  -4   4  24        2.74       -0.94      3.06 o
  -3   4  24      127.72      122.60      7.67 o
  -2   4  24        0.51        3.11      3.39 o
  -1   4  24       48.18       60.30      4.73 o
   0   4  24       18.77       18.18      3.71 o
   1   4  24       16.70       12.43      3.50 o
   2   4  24       32.87       34.20      4.19 o
   3   4  24       23.14       17.65      3.70 o
   4   4  24       57.62       66.63      5.15 o
   5   4  24       34.17       38.89      4.57 o
   6   4  24        0.99        1.14      3.84 o
   7   4  24        4.89        4.32      4.45 o
   8   4  24      118.85      158.58      8.64 o
   9   4  24       42.67       79.07      9.83 o
 -12   5  24        5.67        4.41      5.93 o
 -11   5  24        0.03       -2.82      6.05 o
 -10   5  24       19.75       22.80      4.86 o
  -9   5  24        7.29        9.72      3.81 o
  -8   5  24        6.09        3.39      3.20 o
  -7   5  24       40.97       54.11      4.33 o
  -6   5  24        6.95        2.26      3.27 o
  -5   5  24       11.58       11.21      4.37 o
  -4   5  24        0.58        4.92      3.33 o
  -3   5  24       32.77       30.21      4.66 o
  -2   5  24       12.25        5.88      3.97 o
  -1   5  24        0.15       -2.97      3.82 o
   0   5  24        0.94        0.77      4.00 o
   1   5  24        8.15       -2.65      3.76 o
   2   5  24        5.08        6.59      4.41 o
   3   5  24       14.34       10.30      4.89 o
   4   5  24       43.04       39.77      6.01 o
   5   5  24       13.47       26.45      7.64 o
   6   5  24        1.27        2.36      4.35 o
   7   5  24       11.35       25.60      6.51 o
   8   5  24        0.75       11.12      9.89 o
  -8   6  24       13.22       25.34     10.51 o
  -7   6  24       18.15       37.50      7.12 o
  -6   6  24       29.96       37.11      5.42 o
  -5   6  24       39.94       49.90      6.00 o
  -4   6  24       26.05       28.41      5.42 o
  -3   6  24        1.90       -2.77      4.12 o
  -2   6  24        0.04       -4.13      4.13 o
  -1   6  24        5.18        9.55      4.61 o
   0   6  24        2.51        1.69      4.45 o
   1   6  24        0.13       -4.88      7.30 o
   2   6  24        7.18       11.12      9.27 o
   3   6  24        2.00        9.27      9.89 o
   4   6  24        2.19        1.85      9.27 o
   5   6  24        0.24       16.07     11.12 o
 -15   0  25        3.18        5.07      4.85 o
 -13   0  25       68.99       87.69      7.20 o
 -11   0  25        5.47        0.24      3.31 o
  -9   0  25        3.13        0.35      3.25 o
  -7   0  25        9.59       13.26      5.02 o
  -5   0  25      194.26      206.39      7.66 o
  -3   0  25       92.84       89.30      5.32 o
  -1   0  25       92.24       97.33      5.42 o
   1   0  25      131.64      116.25      8.74 o
   3   0  25        5.61        7.38      3.61 o
   5   0  25       11.51       13.81      3.85 o
   7   0  25        1.26       -4.02      4.02 o
   9   0  25       21.64       21.90      6.49 o
  11   0  25        1.41        1.85      8.65 o
 -15   1  25        0.04       -4.23      4.23 o
 -14   1  25       19.50       16.39      3.92 o
 -13   1  25        0.69       -1.87      3.29 o
 -12   1  25        0.30       -3.03      3.03 o
 -11   1  25        7.90        9.46      2.70 o
 -10   1  25        0.03       -1.73      2.45 o
  -9   1  25       38.84       38.01      3.34 o
  -8   1  25       25.17       26.45      3.20 o
  -7   1  25       98.50       87.61      4.29 o
  -6   1  25       61.43       60.91      4.48 o
  -5   1  25        5.33        6.28      2.79 o
  -4   1  25        1.76        8.03      2.58 o
  -3   1  25      207.90      210.01      5.90 o
  -2   1  25        1.20        0.09      2.53 o
  -1   1  25       62.41       61.63      3.48 o
   0   1  25       14.01        9.41      2.86 o
   1   1  25       50.77       48.65      3.32 o
   2   1  25       44.81       43.84      3.16 o
   3   1  25       49.82       41.13      3.11 o
   4   1  25        0.01       -2.18      2.18 o
   5   1  25        0.68       -1.22      2.35 o
   6   1  25       35.06       42.83      3.35 o
   7   1  25        0.00        1.92      2.48 o
   8   1  25        1.85       -0.55      2.66 o
   9   1  25        2.58       -0.13      4.40 o
  10   1  25        1.61        1.57      3.97 o
  11   1  25        5.79       10.61      6.33 o
 -14   2  25       21.59       24.72      7.43 o
 -13   2  25        3.51        7.86      4.76 o
 -12   2  25       11.95        8.80      3.71 o
 -11   2  25       17.55        9.88      3.61 o
 -10   2  25        6.59        8.98      3.21 o
  -9   2  25        0.06        0.00      2.82 o
  -8   2  25       24.32       28.53      3.66 o
  -7   2  25        0.22       -2.66      2.66 o
  -6   2  25       16.29       19.23      3.21 o
  -5   2  25        0.59       -2.62      2.65 o
  -4   2  25        3.30       -1.11      2.57 o
  -3   2  25       11.03       15.86      3.11 o
  -2   2  25        1.07       -0.03      2.57 o
  -1   2  25        0.35        1.16      2.55 o
   0   2  25       37.48       39.14      4.02 o
   1   2  25       28.66       32.41      3.96 o
   2   2  25        0.05        3.53      3.01 o
   3   2  25       10.75        6.90      3.17 o
   4   2  25       22.47       19.96      3.64 o
   5   2  25       90.76      106.85      5.68 o
   6   2  25       39.94       52.18      4.50 o
   7   2  25       16.60       11.79      3.52 o
   8   2  25        6.65       10.73      4.44 o
   9   2  25       36.78       48.89      5.45 o
  10   2  25        7.42        4.99      6.51 o
  11   2  25        2.48        7.00      6.51 o
 -13   3  25        0.63       -2.77      8.03 o
 -12   3  25        0.40        6.39     11.12 o
 -11   3  25        8.09        6.53      4.01 o
 -10   3  25        0.48       -1.94      2.93 o
  -9   3  25       53.64       57.37      4.39 o
  -8   3  25       33.93       39.26      3.84 o
  -7   3  25        6.73       12.06      3.25 o
  -6   3  25       10.53       12.36      3.16 o
  -5   3  25       42.98       50.18      3.96 o
  -4   3  25        8.43        7.44      2.93 o
  -3   3  25        2.39        3.49      2.69 o
  -2   3  25       29.98       35.27      3.59 o
  -1   3  25       15.71       19.66      3.55 o
   0   3  25        0.48       -1.43      2.95 o
   1   3  25       33.44       37.14      4.17 o
   2   3  25       22.55       19.05      3.71 o
   3   3  25        6.90        2.38      3.15 o
   4   3  25       19.93       21.97      4.38 o
   5   3  25        0.54       -1.95      3.43 o
   6   3  25       20.53       24.63      4.21 o
   7   3  25        3.51       -2.44      4.16 o
   8   3  25        6.05        5.45      5.22 o
   9   3  25       57.03       58.11      7.09 o
  10   3  25        1.82       -3.81      6.33 o
 -13   4  25        0.53       -0.62      8.65 o
 -12   4  25        1.21       -5.68      5.68 o
 -11   4  25        3.06       -0.92      8.65 o
 -10   4  25        2.93        6.59      4.42 o
  -9   4  25       44.45       52.21      4.42 o
  -8   4  25       44.89       57.80      4.39 o
  -7   4  25       26.29       31.72      3.85 o
  -6   4  25        7.80        9.97      3.26 o
  -5   4  25        1.34        1.60      2.93 o
  -4   4  25        3.40       -2.11      5.00 o
  -3   4  25        1.87        5.66      3.45 o
  -2   4  25       28.87       31.52      4.37 o
  -1   4  25        0.05       -0.95      3.19 o
   0   4  25        0.08        3.22      3.31 o
   1   4  25        0.17       -4.01      4.01 o
   2   4  25        2.84        4.02      3.39 o
   3   4  25       93.95       93.90      5.76 o
   4   4  25       34.70       40.01      5.22 o
   5   4  25       74.81       96.87      8.99 o
   6   4  25        8.41        8.67      7.00 o
   7   4  25        0.24       10.51      6.51 o
   8   4  25        0.06        1.92      6.07 o
 -11   5  25       10.17       -6.18      9.89 o
 -10   5  25       11.82       12.21      6.33 o
  -9   5  25        0.02        0.00      4.33 o
  -8   5  25        8.62        4.99      4.41 o
  -7   5  25        0.07        0.18      3.11 o
  -6   5  25        0.29        2.28      3.36 o
  -5   5  25        2.44        2.89      3.63 o
  -4   5  25       41.76       53.13      4.96 o
  -3   5  25        1.73        2.95      3.38 o
  -2   5  25        0.17       -3.33      3.33 o
  -1   5  25       67.71       88.52      7.58 o
   0   5  25        0.00       -2.97      2.97 o
   1   5  25        0.00       -3.66      3.66 o
   2   5  25        2.98       13.23      4.42 o
   3   5  25        3.41       -1.20      4.16 o
   4   5  25       26.15       24.37      5.00 o
   5   5  25       11.93       16.05      5.71 o
   6   5  25       55.96       59.64     13.29 o
  -6   6  25        6.84       16.07      8.65 o
  -5   6  25       35.00       51.29     11.12 o
  -4   6  25        3.80        5.56      8.65 o
  -3   6  25       35.23       47.59     10.51 o
  -2   6  25       35.16       34.61     10.51 o
  -1   6  25        0.01       -1.24      8.65 o
   0   6  25       15.43        6.18      9.89 o
   1   6  25        2.75       -5.56      8.65 o
   2   6  25        0.12       -0.62      8.03 o
 -14   0  26        6.16        9.10      4.29 o
 -12   0  26       48.68       47.20      5.88 o
 -10   0  26       20.57       22.76      6.53 o
  -8   0  26       30.57       32.27      4.19 o
  -6   0  26      123.83      120.73      6.16 o
  -4   0  26       90.85      104.64      5.63 o
  -2   0  26        3.61       -1.41      2.94 o
   0   0  26       14.24       12.27      4.45 o
   2   0  26       63.83       67.75      5.33 o
   4   0  26        0.74        2.02      3.31 o
   6   0  26       10.30        3.21      4.21 o
   8   0  26       62.05       77.19      7.42 o
  10   0  26        0.39        0.62      9.27 o
 -14   1  26       16.96       24.50      5.44 o
 -13   1  26        0.46        3.43      4.26 o
 -12   1  26        3.12        5.45      3.47 o
 -11   1  26       40.20       48.88      4.61 o
 -10   1  26       28.68       30.59      4.11 o
  -9   1  26        0.28        0.45      2.52 o
  -8   1  26       10.45       13.38      2.86 o
  -7   1  26       63.03       65.25      3.87 o
  -6   1  26       29.42       29.70      3.14 o
  -5   1  26        0.41       -0.30      2.47 o
  -4   1  26       61.09       60.10      5.02 o
  -3   1  26       53.69       50.97      3.39 o
  -2   1  26        2.13        3.21      2.35 o
  -1   1  26       13.61       11.34      2.59 o
   0   1  26       10.35        8.28      2.49 o
   1   1  26        8.36        9.92      2.49 o
   2   1  26        3.25        5.30      2.40 o
   3   1  26       16.03        9.22      4.52 o
   4   1  26       48.65       60.22      3.62 o
   5   1  26        4.40       11.33      2.76 o
   6   1  26        1.58        1.94      2.54 o
   7   1  26        9.56       11.25      3.68 o
   8   1  26        3.55        4.48      4.12 o
   9   1  26        0.43       -3.73      3.73 o
  10   1  26        0.02        4.64      6.12 o
 -13   2  26        3.49        2.20      8.03 o
 -12   2  26        8.69        6.53      5.47 o
 -11   2  26        5.43        5.87      3.14 o
 -10   2  26        0.46       -1.21      2.97 o
  -9   2  26      105.33      110.82      5.30 o
  -8   2  26        6.45        9.04      3.25 o
  -7   2  26       12.20       11.09      3.22 o
  -6   2  26        0.01        0.70      2.93 o
  -5   2  26       25.39       27.14      4.02 o
  -4   2  26        2.67        1.34      2.79 o
  -3   2  26       53.26       47.48      3.90 o
  -2   2  26       16.63       22.94      3.39 o
  -1   2  26        2.78        2.84      2.68 o
   0   2  26        0.08        2.33      2.64 o
   1   2  26        0.33        3.69      3.21 o
   2   2  26       18.37       16.24      3.63 o
   3   2  26       11.15       11.76      3.45 o
   4   2  26       33.64       45.65      6.40 o
   5   2  26       14.31       13.06      3.82 o
   6   2  26       27.91       36.66      4.92 o
   7   2  26       20.97       25.21      4.87 o
   8   2  26       91.92      112.06      6.75 o
   9   2  26       31.59       59.34     15.14 o
 -13   3  26        0.05       -6.80      8.03 o
 -12   3  26        0.29       -5.56      5.56 o
 -11   3  26       20.52       15.68      6.33 o
 -10   3  26        9.98       16.10      4.07 o
  -9   3  26        0.10       -2.40      3.06 o
  -8   3  26       17.66       28.84      3.75 o
  -7   3  26        5.57        5.61      3.14 o
  -6   3  26       14.20        8.93      3.12 o
  -5   3  26       10.27       13.32      3.25 o
  -4   3  26        7.65        8.82      3.15 o
  -3   3  26       14.70        6.57      3.08 o
  -2   3  26        3.05        2.07      3.13 o
  -1   3  26        5.62        7.82      3.92 o
   0   3  26        0.84        1.64      3.19 o
   1   3  26       16.26       17.91      4.02 o
   2   3  26       35.10       37.28      4.64 o
   3   3  26       33.09       31.60      4.29 o
   4   3  26       24.04       26.76      5.67 o
   5   3  26        6.56        1.80      5.11 o
   6   3  26       32.80       42.71     13.91 o
   7   3  26        0.02       10.31      5.53 o
   8   3  26        3.44        3.17      5.70 o
 -12   4  26        5.91        3.71      9.27 o
 -11   4  26        0.17       -8.65      8.65 o
 -10   4  26       28.56       31.92      7.64 o
  -9   4  26        2.81        4.62      3.64 o
  -8   4  26        9.62        9.15      3.93 o
  -7   4  26        4.29        9.61      3.77 o
  -6   4  26        0.28       -2.42      2.96 o
  -5   4  26       23.84       22.97      3.72 o
  -4   4  26       19.20       25.28      3.91 o
  -3   4  26        0.11       -1.37      3.00 o
  -2   4  26        3.49        3.33      3.29 o
  -1   4  26       12.96       11.38      3.60 o
   0   4  26        6.93        6.39      3.66 o
   1   4  26        8.21        7.49      3.64 o
   2   4  26        9.99       16.76      4.53 o
   3   4  26       10.94       11.08      4.45 o
   4   4  26       31.11       41.15      5.62 o
   5   4  26        0.30       -2.16      6.12 o
   6   4  26        0.46        7.17      6.51 o
   7   4  26        0.10        8.03      9.89 o
  -9   5  26       20.22        8.03      9.27 o
  -8   5  26       12.68        4.94      8.65 o
  -7   5  26       23.20       19.69     11.12 o
  -6   5  26       19.55       25.31      5.07 o
  -5   5  26        8.16        6.54      4.15 o
  -4   5  26       45.26       53.76      5.81 o
  -3   5  26       12.91       18.72      4.72 o
  -2   5  26        0.07       -3.89      3.89 o
  -1   5  26        0.68        0.62      3.97 o
   0   5  26        7.93        8.92      4.42 o
   1   5  26        0.34       -3.96      3.96 o
   2   5  26        6.60        6.55      5.87 o
   3   5  26       29.16       28.75      6.51 o
   4   5  26        7.25       14.21     10.51 o
  -3   6  26        7.81       -3.09      8.03 o
 -13   0  27        6.22        8.11      4.68 o
 -11   0  27        9.76       12.36      7.73 o
  -9   0  27       11.80        4.94      6.49 o
  -7   0  27       25.32       26.84      5.03 o
  -5   0  27        8.85        1.61      4.94 o
  -3   0  27        0.78       -3.54      3.54 o
  -1   0  27        3.71        1.65      3.86 o
   1   0  27        2.41       -0.10      3.42 o
   3   0  27        0.00       -3.24      3.24 o
   5   0  27        0.65       -2.83      4.21 o
   7   0  27        6.46        3.09      9.27 o
   9   0  27       38.80       40.17     11.74 o
 -13   1  27        2.58       -1.24      6.80 o
 -12   1  27        0.03        0.48      7.17 o
 -11   1  27       13.44       12.86      3.66 o
 -10   1  27        0.06       -3.25      3.25 o
  -9   1  27        4.43        4.66      3.42 o
  -8   1  27        1.09        1.83      2.52 o
  -7   1  27       37.79       44.65      3.60 o
  -6   1  27       12.11       17.16      3.14 o
  -5   1  27       51.20       55.26      3.70 o
  -4   1  27        0.10       -0.37      2.47 o
  -3   1  27        7.78        2.61      2.48 o
  -2   1  27       33.44       29.28      3.14 o
  -1   1  27        6.80       10.73      2.54 o
   0   1  27        1.99       -2.26      2.26 o
   1   1  27        8.48       11.36      2.68 o
   2   1  27        3.07        6.70      3.59 o
   3   1  27        6.00        7.34      2.71 o
   4   1  27       22.35       29.65      3.20 o
   5   1  27        5.88        6.29      3.15 o
   6   1  27        1.96        6.31      3.94 o
   7   1  27        5.32        5.90      4.30 o
   8   1  27        0.58       -3.20      3.79 o
   9   1  27        0.53        2.92      6.33 o
 -12   2  27        8.32        9.89      9.89 o
 -11   2  27       10.33        6.54      6.64 o
 -10   2  27        5.15        7.51      3.98 o
  -9   2  27        0.21       -4.37      4.37 o
  -8   2  27        8.23        3.98      3.01 o
  -7   2  27        4.78       -0.05      2.99 o
  -6   2  27        0.46       -0.89      2.89 o
  -5   2  27        3.00        2.21      3.03 o
  -4   2  27       35.80       33.07      4.30 o
  -3   2  27        4.34        9.72      3.11 o
  -2   2  27        0.94       -1.54      2.68 o
  -1   2  27       17.57       18.67      3.41 o
   0   2  27       69.70       79.65      5.30 o
   1   2  27        0.44       -0.44      3.07 o
   2   2  27        0.60       -3.06      3.06 o
   3   2  27       42.60       48.67      7.58 o
   4   2  27       18.17       22.81      5.17 o
   5   2  27       14.36       12.65      5.08 o
   6   2  27        0.05        4.01      4.13 o
   7   2  27       22.77       27.33      5.94 o
   8   2  27        0.72       -5.89      5.89 o
 -11   3  27        7.28       -2.47      8.65 o
 -10   3  27        3.87        7.21      5.44 o
  -9   3  27        2.00        3.53      4.75 o
  -8   3  27        0.74       -1.85      4.37 o
  -7   3  27        8.04        0.54      2.99 o
  -6   3  27       18.91       17.11      3.55 o
  -5   3  27        2.10        8.21      3.24 o
  -4   3  27        2.46        2.23      2.91 o
  -3   3  27       22.30       21.57      4.82 o
  -2   3  27       50.54       46.86      4.61 o
  -1   3  27        0.02        4.59      3.38 o
   0   3  27        0.04       -1.65      3.30 o
   1   3  27       24.19       19.36      4.06 o
   2   3  27        6.05        4.27      4.50 o
   3   3  27       29.67       29.47      6.99 o
   4   3  27       37.53       48.97      8.08 o
   5   3  27        0.03       -3.44      8.65 o
   6   3  27        0.57        4.23      7.42 o
   7   3  27       17.25       24.13      6.18 o
 -10   4  27        0.20        0.00      9.89 o
  -9   4  27        0.50       -4.55      5.35 o
  -8   4  27        0.30        9.12      6.33 o
  -7   4  27       25.22       19.41      5.44 o
  -6   4  27       31.81       29.10      4.58 o
  -5   4  27        1.12        4.63      4.26 o
  -4   4  27       13.13       10.35      4.55 o
  -3   4  27        7.23        5.37      4.12 o
  -2   4  27        6.89        7.98      6.40 o
  -1   4  27        0.22       -3.72      3.72 o
   0   4  27        0.58       -0.33      4.09 o
   1   4  27       19.23       13.75      4.72 o
   2   4  27        2.63        0.95      5.63 o
   3   4  27       45.48       37.74      7.87 o
   4   4  27        8.31       -4.14      5.63 o
   5   4  27       26.45       30.90     11.74 o
  -7   5  27        3.47       -6.80      6.80 o
  -6   5  27        5.56        7.42      8.65 o
  -5   5  27       21.57       19.16      9.27 o
  -4   5  27       19.43       21.19      5.93 o
  -3   5  27       20.83       23.19      7.11 o
  -2   5  27       26.08       39.88      6.63 o
  -1   5  27        0.89       -6.49      6.49 o
   0   5  27        1.15       -1.44      5.03 o
   1   5  27        0.19        2.47      8.65 o
   2   5  27       17.34       18.54     10.51 o
 -12   0  28        5.23        4.94      5.56 o
 -10   0  28        0.46       -0.74      4.21 o
  -8   0  28        1.39       -1.11      4.11 o
  -6   0  28       60.77       60.95      6.17 o
  -4   0  28        0.52        0.88      4.00 o
  -2   0  28       10.57        6.67      4.30 o
   0   0  28        3.82        4.94      3.79 o
   2   0  28       26.36       27.45      4.70 o
   4   0  28       56.54       65.71     11.74 o
   6   0  28       31.42       48.20     12.36 o
 -12   1  28       23.65       24.72      8.03 o
 -11   1  28        6.93       11.86      4.81 o
 -10   1  28        0.30       -4.69      4.69 o
  -9   1  28        1.86        7.71      4.45 o
  -8   1  28       49.52       49.56      4.66 o
  -7   1  28       20.50       21.31      3.75 o
  -6   1  28        9.98       10.81      2.72 o
  -5   1  28       11.83       10.88      2.69 o
  -4   1  28        9.73        4.74      2.61 o
  -3   1  28        0.39       -2.36      2.36 o
  -2   1  28       17.78       22.86      3.01 o
  -1   1  28        0.51       -1.01      2.33 o
   0   1  28       18.48       16.27      2.91 o
   1   1  28       14.19       16.58      3.10 o
   2   1  28        0.37        3.61      2.89 o
   3   1  28       54.63       68.50      5.61 o
   4   1  28        0.51       -3.26      3.26 o
   5   1  28        1.25        2.56      3.55 o
   6   1  28       21.82       11.79      5.52 o
   7   1  28       12.27        4.68      8.03 o
 -11   2  28       11.41       11.08     12.36 o
 -10   2  28        1.01       -4.61      4.61 o
  -9   2  28       12.83        9.22      4.87 o
  -8   2  28        0.68        4.49      3.88 o
  -7   2  28        1.88       -0.40      3.54 o
  -6   2  28       21.97       23.50      3.76 o
  -5   2  28       34.51       30.53      3.86 o
  -4   2  28        3.50        0.85      2.98 o
  -3   2  28        8.77        3.61      3.15 o
  -2   2  28        0.12       -2.02      2.83 o
  -1   2  28        9.23        7.19      3.42 o
   0   2  28       19.01       24.09      4.13 o
   1   2  28       10.32       12.77      4.76 o
   2   2  28       12.96       21.33      5.22 o
   3   2  28        2.99       -0.44      4.36 o
   4   2  28        4.37        9.98      5.06 o
   5   2  28        9.49       10.03      6.44 o
   6   2  28        4.05        9.37      5.11 o
 -10   3  28       15.33        9.27      6.55 o
  -9   3  28       12.23       12.58      6.76 o
  -8   3  28        4.28        7.96      5.41 o
  -7   3  28        1.84        1.12      5.56 o
  -6   3  28        1.60       -1.71      5.13 o
  -5   3  28       37.64       37.66      5.82 o
  -4   3  28        7.74        8.62      4.75 o
  -3   3  28        0.07        2.95      9.58 o
  -2   3  28       28.21       43.54      7.83 o
  -1   3  28        8.00       15.19      6.76 o
   0   3  28        0.70       -5.46      6.18 o
   1   3  28       21.75       22.59      7.12 o
   2   3  28       20.74       41.80      7.64 o
   3   3  28        8.99       15.60      7.42 o
   4   3  28        0.86        0.93      6.12 o
   5   3  28        0.62        6.63      6.33 o
  -8   4  28        1.38       -5.68      5.68 o
  -7   4  28        0.61       -5.19      5.19 o
  -6   4  28        0.00       -1.85      8.03 o
  -5   4  28       10.09       16.07      9.27 o
  -4   4  28       14.80       10.51      9.27 o
  -3   4  28        0.35       -4.94      6.80 o
  -2   4  28       12.01       21.01      9.89 o
  -1   4  28        7.14       10.51      9.27 o
   0   4  28        5.15        8.65      9.89 o
   1   4  28        4.81        8.65      9.89 o
   2   4  28       44.12       64.27     12.98 o
   3   4  28       54.60       43.26     12.98 o
  -9   0  29        0.39       -2.00      4.21 o
  -7   0  29        0.00       -3.71      4.11 o
  -5   0  29        0.36        2.16      4.30 o
  -3   0  29        0.29        0.96      3.86 o
  -1   0  29       28.20       29.63      4.79 o
   1   0  29       19.89       22.20      4.70 o
   3   0  29       55.13       74.16     12.36 o
   5   0  29       16.65       32.14     11.12 o
 -10   1  29        0.01       -4.64      5.19 o
  -9   1  29        0.23        1.40      4.18 o
  -8   1  29        0.10        3.62      4.48 o
  -7   1  29        0.07        2.58      4.09 o
  -6   1  29        3.99       -2.61      4.55 o
  -5   1  29       18.50       16.39      4.24 o
  -4   1  29        0.47        0.48      2.73 o
  -3   1  29        9.55        9.29      3.40 o
  -2   1  29        0.06       -2.57      2.57 o
  -1   1  29        8.82       18.03      3.39 o
   0   1  29        2.78        9.67      3.23 o
   1   1  29        9.37        7.78      4.46 o
   2   1  29        2.43        6.02      4.28 o
   3   1  29        8.97        8.10      3.92 o
   4   1  29        1.09        2.18      6.05 o
   5   1  29        2.28        2.28      6.33 o
 -10   2  29        0.15        3.09      8.65 o
  -9   2  29        0.16       -1.33      5.89 o
  -8   2  29       13.57        6.05      6.33 o
  -7   2  29        2.36        3.20      4.75 o
  -6   2  29        3.87       12.75      4.87 o
  -5   2  29        0.63        2.22      4.26 o
  -4   2  29       36.08       44.95      5.03 o
  -3   2  29       10.53       14.60      5.02 o
  -2   2  29        3.26        8.98      4.72 o
  -1   2  29        7.14        9.50      4.70 o
   0   2  29        0.03        0.18      4.34 o
   1   2  29        0.27       -0.48      5.89 o
   2   2  29        1.91        5.84      6.33 o
   3   2  29        0.20       -5.01      5.01 o
   4   2  29        1.37        4.08      5.17 o
  -9   3  29       31.88       45.09      8.08 o
  -8   3  29        0.61       -1.24      6.12 o
  -7   3  29       10.18       -5.25      5.68 o
  -6   3  29       14.05       11.00      6.76 o
  -5   3  29       12.46        9.12      6.33 o
  -4   3  29        0.75        5.84      5.87 o
  -3   3  29       35.67       45.34      9.58 o
  -2   3  29       18.19       27.49      7.64 o
  -1   3  29        6.07        2.81      6.33 o
   0   3  29        0.38        6.18      6.55 o
   1   3  29       34.00       34.39      7.87 o
   2   3  29       14.08        9.89      9.89 o
   3   3  29       23.88       28.43     11.74 o
[truncated: 2,062 more chars]
